# Supplementary material for: Stratifin as a novel diagnostic biomarker in serum for diffuse alveolar damage
Source: Nat Commun. 2022 Oct 4;13:5854. doi: 10.1038/s41467-022-33160-9 (PMC9532442; doi:10.1038/s41467-022-33160-9)
Supplement: Supplementary file 5 — Supplementary Data-1 [file 41467_2022_33160_MOESM5_ESM.xlsx]

## Sheet: Sheet1
																					Laboratory test	Laboratory test	Laboratory test	Laboratory test	Laboratory test	Laboratory test	Laboratory test	Laboratory test	Laboratory test	Laboratory test	Laboratory test	Laboratory test
	Case ID	Cohort	Sample ID	Group	Phase	Pattern	Sex	Age	Underlying diseases	Underlying diseases subtype	Treatment (day)	Outcome	Drug-1	Category (for Drug-1)	Drug-2	Category (for Drug-2)	Drug-3	Category (for Drug-3)	Drug-4	Category (for Drug-4)	WBC (/µL)	Lymphocyte (%)	Neutrophile (%)	Eosinophile (%)	Monocyte (%)	Basophile (%)	P/F ratio (mmHg)	SpO2 (%)	CRP (mg/dL)	LDH (U/L)	Creatinine (mg/dL)	BNP (pg/mL)	SOMAscan	ELISA (serum or plasma)	ELISA (BALF)
	DILD-001	Discovery cohort	DILD-001-A	DILD	Acute	DAD	F	86	1. Lung cancer	1-1. Adenocarcinoma	11	Death (due to underlying disease)	osimertinib mesilate	3. Tyrosin kinase inhibitors (TKIs)	-	-	-	-	-	-	10050	9.7	85	0	5.2	0.1	241.429	82	6.36	258	0.8	ND	Done	Done	ND
	DILD-002	Discovery cohort	DILD-002-A	DILD	Acute	DAD	M	61	1. Lung cancer	1-4. Other type (other lung cancers)	ND	Death (due to DILD)	minocycline hydrochloride	5. Other drugs	-	-	-	-	-	-	9600	9.1	82.6	1.3	6.8	0.2	ND	70	8.6	812	0.66	20.2	Done	Done	ND
	DILD-003	Discovery cohort	DILD-003-A	DILD	Acute	DAD	M	77	3. Non-cancer	3-4. Other diseases	ND	Recovered	rivaroxaban	5. Other drugs	-	-	-	-	-	-	6100	4.1	93.6	0	2.3	0	113	88	15.8	559	1.52	225	Done	Done	Done
	DILD-004	Discovery cohort	DILD-004-A	DILD	Acute	DAD	M	73	1. Lung cancer	1-1. Adenocarcinoma	17	Recovered	docetaxel hydrate	2. Taxanes	-	-	-	-	-	-	23700	5.5	84.5	0.5	7.5	1	219.048	50	17	281	1.24	130	Done	Done	ND
	DILD-005	Discovery cohort	DILD-005-A	DILD	Acute	DAD	M	71	2. Other cancer	2-4. Other Ca (other tissue cancers)	ND	Death (due to DILD)	cetuximab	3. Tyrosin kinase inhibitors (TKIs)	-	-	-	-	-	-	3600	18.6	75.2	2.8	3.1	0.3	377.143	98	10.83	279	ND	22.4	Done	Done	ND
	DILD-006	Discovery cohort	DILD-006-A	DILD	Acute	DAD	M	68	3. Non-cancer	3-3. Infectious disease	127	Recovered	minocycline hydrochloride	5. Other drugs	levofloxacin hydrate	5. Other drugs	-	-	-	-	11400	8.1	83.1	3.1	4.6	0.2	252.5	94	25.31	346	ND	ND	Done	Done	ND
	DILD-006	Discovery cohort	DILD-006-R	DILD	Recovery	DAD	M	68	3. Non-cancer	3-3. Infectious disease	-	-	minocycline hydrochloride	5. Other drugs	levofloxacin hydrate	5. Other drugs	-	-	-	-	5940	47.1	45	1.3	6.4	0.2	ND	96	0.01	279	ND	ND	Done	Done	ND
	DILD-007	Discovery cohort	DILD-007-A	DILD	Acute	DAD mixed	F	56	3. Non-cancer	3-2. Rheumatoid arthiritis	22	Recovered	methotrexate	5. Other drugs	-	-	-	-	-	-	2600	35.4	48.4	8.1	7.7	0.4	235	96	1.33	751	0.66	ND	Done	Done	ND
	DILD-007	Discovery cohort	DILD-007-R	DILD	Recovery	DAD mixed	F	56	3. Non-cancer	3-2. Rheumatoid arthiritis	-	-	methotrexate	5. Other drugs	-	-	-	-	-	-	4690	22.8	58	9.8	9.2	0.2	ND	98	1.2	282	0.53	ND	Done	Done	ND
	DILD-008	Discovery cohort	DILD-008-A	DILD	Acute	DAD mixed	M	82	1. Lung cancer	1-1. Adenocarcinoma	ND	Recovered	nivolumab	4. Immune checkpoint inhibitors (ICIs)	-	-	-	-	-	-	6200	31.1	60	1.3	7.4	0.2	320	94	6.7	167	0.75	27.1	Done	Done	ND
	DILD-009	Discovery cohort	DILD-009-A	DILD	Acute	DAD mixed	M	71	2. Other cancer	2-2. Esophageal cancer	155	Recovered	paclitaxel	2. Taxanes	-	-	-	-	-	-	5330	15.2	78.1	0.9	5.4	0.4	ND	98	9.52	220	ND	ND	Done	Done	ND
	DILD-009	Validation cohort	DILD-009-R	DILD	Recovery	DAD mixed	M	71	2. Other cancer	2-2. Esophageal cancer	-	-	paclitaxel	2. Taxanes	-	-	-	-	-	-	18850	3.4	92.6	0.1	3.8	0.1	ND	89	6.54	167	ND	ND	ND	Done	ND
	DILD-010	Discovery cohort	DILD-010-A	DILD	Acute	DAD mixed	M	69	2. Other cancer	2-2. Esophageal cancer	57	Recovered	docetaxel hydrate	2. Taxanes	-	-	-	-	-	-	8400	25	62	0	11	1.5	ND	99	7.5	206	2.01	191	Done	Done	Done
	DILD-010	Discovery cohort	DILD-010-R	DILD	Recovery	DAD mixed	M	69	2. Other cancer	2-2. Esophageal cancer	-	-	docetaxel hydrate	2. Taxanes	-	-	-	-	-	-	7900	21.9	70.8	2.1	4.8	0.4	ND	98	1.4	171	1.75	ND	Done	Done	ND
	DILD-011	Discovery cohort	DILD-011-A	DILD	Acute	OP	M	74	1. Lung cancer	1-4. Other type (other lung cancers)	86	-	carboplatin	1. DNA-damaging agents (DDAs)	paclitaxel	2. Taxanes	-	-	-	-	3900	35.1	53.1	1.6	9.6	0	ND	99	0.72	174	0.91	ND	Done	Done	ND
	DILD-011	Discovery cohort	DILD-011-R	DILD	Recovery	OP	M	74	1. Lung cancer	1-4. Other type (other lung cancers)	-	-	carboplatin	1. DNA-damaging agents (DDAs)	paclitaxel	2. Taxanes	-	-	-	-	4500	36.7	53.1	3.1	6.9	0.2	ND	ND	0.1	171	0.86	ND	Done	Done	ND
	DILD-012	Discovery cohort	DILD-012-A	DILD	Acute	OP	M	69	2. Other cancer	2-4. Other Ca (other tissue cancers)	88	-	nivolumab	4. Immune checkpoint inhibitors (ICIs)	-	-	-	-	-	-	12200	2.5	78.5	13	5.5	0.5	ND	92	17.7	243	1.1	106	Done	Done	ND
	DILD-012	Discovery cohort	DILD-012-R	DILD	Recovery	OP	M	69	2. Other cancer	2-4. Other Ca (other tissue cancers)	-	-	nivolumab	4. Immune checkpoint inhibitors (ICIs)	-	-	-	-	-	-	5300	10.8	87.7	0	1.3	0.2	ND	95	19.3	343	0.34	ND	Done	Done	ND
	DILD-013	Discovery cohort	DILD-013-A	DILD	Acute	OP	M	68	3. Non-cancer	3-4. Other diseases	69	-	levofloxacin hydrate	5. Other drugs	-	-	-	-	-	-	6370	22.1	68.1	3.3	6	0.5	364.286	92	1.17	162	ND	10.3	Done	Done	ND
	DILD-013	Discovery cohort	DILD-013-R	DILD	Recovery	OP	M	68	3. Non-cancer	3-4. Other diseases	-	-	levofloxacin hydrate	5. Other drugs	-	-	-	-	-	-	9820	5.1	93.6	0	1.2	0.1	ND	98	0.03	199	ND	ND	Done	Done	ND
	DILD-014	Discovery cohort	DILD-014-A	DILD	Acute	OP	M	65	2. Other cancer	2-1. Pancreatic cancer	66	-	gemcitabine hydrochloride	1. DNA-damaging agents (DDAs)	paclitaxel	2. Taxanes	-	-	-	-	8680	35	53.5	3	7.5	1	561.905	98	0.16	141	ND	19.1	Done	Done	ND
	DILD-014	Discovery cohort	DILD-014-R	DILD	Recovery	OP	M	65	2. Other cancer	2-1. Pancreatic cancer	-	-	gemcitabine hydrochloride	1. DNA-damaging agents (DDAs)	paclitaxel	2. Taxanes	-	-	-	-	14450	23	71	0	5	0	ND	98	0.6	216	ND	ND	Done	Done	ND
	DILD-015	Discovery cohort	DILD-015-A	DILD	Acute	OP	M	32	2. Other cancer	2-4. Other Ca (other tissue cancers)	73	-	etoposide	1. DNA-damaging agents (DDAs)	cisplatin	1. DNA-damaging agents (DDAs)	bleomycin sulfate	1. DNA-damaging agents (DDAs)	filgrastim	5. Other drugs	8350	20.5	68.6	0.6	9.9	0.4	ND	96	0.52	204	ND	9.5	Done	Done	ND
	DILD-015	Discovery cohort	DILD-015-R	DILD	Recovery	OP	M	32	2. Other cancer	2-4. Other Ca (other tissue cancers)	-	-	etoposide	1. DNA-damaging agents (DDAs)	cisplatin	1. DNA-damaging agents (DDAs)	bleomycin sulfate	1. DNA-damaging agents (DDAs)	filgrastim	5. Other drugs	3910	41.4	41	9.2	7.9	0.5	ND	97	0.01	146	ND	ND	Done	Done	ND
	DILD-016	Discovery cohort	DILD-016-A	DILD	Acute	OP	F	64	1. Lung cancer	1-1. Adenocarcinoma	85	-	nivolumab	4. Immune checkpoint inhibitors (ICIs)	-	-	-	-	-	-	7800	27	64.8	2.3	5.1	0.8	ND	ND	0.56	175	0.67	ND	Done	Done	ND
	DILD-016	Discovery cohort	DILD-016-R	DILD	Recovery	OP	F	64	1. Lung cancer	1-1. Adenocarcinoma	-	-	nivolumab	4. Immune checkpoint inhibitors (ICIs)	-	-	-	-	-	-	9100	20.8	70.2	3.7	5	0.3	348.571	ND	1.08	231	0.64	ND	Done	Done	ND
	DILD-017	Discovery cohort	DILD-017-A	DILD	Acute	OP	F	68	2. Other cancer	2-4. Other Ca (other tissue cancers)	ND	-	doxorubicin hydrochloride	1. DNA-damaging agents (DDAs)	cyclophosphamide hydrate	1. DNA-damaging agents (DDAs)	rituximab	5. Other drugs	-	-	2200	31.9	56	2.8	8.8	0.5	440.952	97	0.34	209	0.5	55	Done	Done	ND
	DILD-018	Discovery cohort	DILD-018-A	DILD	Acute	OP	F	74	1. Lung cancer	1-1. Adenocarcinoma	57	-	erlotinib hydrochloride	3. Tyrosin kinase inhibitors (TKIs)	-	-	-	-	-	-	8000	11.6	76.5	4	7.4	0.5	ND	98	0.8	227	ND	84.9	Done	Done	Done
	DILD-018	Discovery cohort	DILD-018-R	DILD	Recovery	OP	F	74	1. Lung cancer	1-1. Adenocarcinoma	-	-	erlotinib hydrochloride	3. Tyrosin kinase inhibitors (TKIs)	-	-	-	-	-	-	3400	24.4	73.5	1.2	0.9	0	ND	99	0.61	210	ND	ND	Done	Done	ND
	DILD-019	Discovery cohort	DILD-019-A	DILD	Acute	OP	M	69	3. Non-cancer	3-1. Heart failure	70	-	bepridil hydrochloride hydrate	5. Other drugs	azilsartan	5. Other drugs	apixaban	5. Other drugs	-	-	5970	24.6	66.4	2.5	6.2	0.3	327.619	94	3.05	320	ND	35.7	Done	Done	ND
	DILD-019	Discovery cohort	DILD-019-R	DILD	Recovery	OP	M	69	3. Non-cancer	3-1. Heart failure	-	-	bepridil hydrochloride hydrate	5. Other drugs	azilsartan	5. Other drugs	apixaban	5. Other drugs	-	-	4690	33.5	53.7	0	12.8	0	ND	97	0.07	260	ND	ND	Done	Done	ND
	DILD-020	Discovery cohort	DILD-020-A	DILD	Acute	OP	M	72	3. Non-cancer	3-1. Heart failure	32	-	bepridil hydrochloride hydrate	5. Other drugs	-	-	-	-	-	-	4930	26.6	60.6	3.9	8.5	0.4	ND	97	3.48	156	ND	ND	Done	Done	ND
	DILD-020	Discovery cohort	DILD-020-R	DILD	Recovery	OP	M	72	3. Non-cancer	3-1. Heart failure	-	-	bepridil hydrochloride hydrate	5. Other drugs	-	-	-	-	-	-	5330	25.1	61.9	5.1	7.7	0.2	ND	98	0.62	183	ND	40.7	Done	Done	ND
	DILD-021	Discovery cohort	DILD-021-A	DILD	Acute	OP	F	63	2. Other cancer	2-3. Breast cancer	77	-	everolimus	5. Other drugs	-	-	-	-	-	-	3410	12.9	73	0.9	12.9	0.3	ND	97	14.12	369	ND	21	Done	Done	ND
	DILD-021	Discovery cohort	DILD-021-R	DILD	Recovery	OP	F	63	2. Other cancer	2-3. Breast cancer	-	-	everolimus	5. Other drugs	-	-	-	-	-	-	4550	30.3	60.7	1.3	7.5	0.2	ND	96	ND	214	ND	ND	Done	Done	ND
	DILD-022	Discovery cohort	DILD-022-A	DILD	Acute	OP	M	66	1. Lung cancer	1-4. Other type (other lung cancers)	57	-	nivolumab	4. Immune checkpoint inhibitors (ICIs)	-	-	-	-	-	-	9540	13.1	77.8	2.9	5.9	0.3	407.143	96	4.62	188	ND	10.1	Done	Done	ND
	DILD-022	Discovery cohort	DILD-022-R	DILD	Recovery	OP	M	66	1. Lung cancer	1-4. Other type (other lung cancers)	-	-	nivolumab	4. Immune checkpoint inhibitors (ICIs)	-	-	-	-	-	-	13620	20	75	0	4	0	ND	96	0.34	242	ND	ND	Done	Done	ND
	DILD-023	Discovery cohort	DILD-023-A	DILD	Acute	OP	M	85	1. Lung cancer	1-1. Adenocarcinoma	91	-	paclitaxel	2. Taxanes	-	-	-	-	-	-	8700	19.8	66.9	6.6	6	0.7	ND	93	2.65	225	0.86	18.9	Done	Done	ND
	DILD-023	Discovery cohort	DILD-023-R	DILD	Recovery	OP	M	85	1. Lung cancer	1-1. Adenocarcinoma	-	-	paclitaxel	2. Taxanes	-	-	-	-	-	-	13130	7.3	89.6	0	3	0.1	ND	95	18.85	283	1.1	ND	Done	Done	ND
	DILD-024	Discovery cohort	DILD-024-A	DILD	Acute	NSIP	M	69	2. Other cancer	2-4. Other Ca (other tissue cancers)	364	-	tremelimumab	4. Immune checkpoint inhibitors (ICIs)	durvalumab	4. Immune checkpoint inhibitors (ICIs)	-	-	-	-	5100	26.1	65.1	2.3	5.3	1.2	428.095	97	0.1	249	0.85	ND	Done	Done	ND
	DILD-025	Discovery cohort	DILD-025-A	DILD	Acute	NSIP	M	81	1. Lung cancer	1-3. Small cell	ND	-	loxoprofen sodium hydrate	5. Other drugs	aspirin	5. Other drugs	-	-	-	-	9900	13.3	83.8	0.2	2.7	0	400	97	8.6	164	0.91	ND	Done	Done	ND
	DILD-026	Discovery cohort	DILD-026-A	DILD	Acute	NSIP	F	46	3. Non-cancer	3-4. Other diseases	211	-	everolimus	5. Other drugs	-	-	-	-	-	-	4300	28.2	58.7	0.9	12	0.2	ND	96	0.2	445	0.84	68	Done	Done	ND
	DILD-026	Discovery cohort	DILD-026-R	DILD	Recovery	NSIP	F	46	3. Non-cancer	3-4. Other diseases	-	-	everolimus	5. Other drugs	-	-	-	-	-	-	4500	50.2	39.4	1.1	9.1	0.2	ND	96	0.01	334	0.87	34	Done	Done	ND
	DILD-027	Discovery cohort	DILD-027-A	DILD	Acute	NSIP	F	46	2. Other cancer	2-3. Breast cancer	50	-	fluorouracil	1. DNA-damaging agents (DDAs)	cyclophosphamide hydrate	1. DNA-damaging agents (DDAs)	epirubicin hydrochloride	1. DNA-damaging agents (DDAs)	-	-	6500	15.3	73.1	0.6	10.2	0.8	ND	94	0.6	310	0.42	8.7	Done	Done	ND
	DILD-027	Discovery cohort	DILD-027-R	DILD	Recovery	NSIP	F	46	2. Other cancer	2-3. Breast cancer	-	-	fluorouracil	1. DNA-damaging agents (DDAs)	cyclophosphamide hydrate	1. DNA-damaging agents (DDAs)	epirubicin hydrochloride	1. DNA-damaging agents (DDAs)	-	-	4100	25.6	60.2	3.2	10.8	0.2	ND	98	0.01	210	0.49	8.2	Done	Done	ND
	DILD-028	Discovery cohort	DILD-028-A	DILD	Acute	NSIP	M	63	2. Other cancer	2-4. Other Ca (other tissue cancers)	36	-	axitinib	3. Tyrosin kinase inhibitors (TKIs)	-	-	-	-	-	-	6900	8.4	83.6	0.9	7	0.1	ND	97	12.6	201	0.78	447	Done	Done	Done
	DILD-028	Discovery cohort	DILD-028-R	DILD	Recovery	NSIP	M	63	2. Other cancer	2-4. Other Ca (other tissue cancers)	-	-	axitinib	3. Tyrosin kinase inhibitors (TKIs)	-	-	-	-	-	-	6800	8.2	85.1	0.3	6.4	0	ND	97	5.1	401	0.78	311	Done	Done	ND
	DILD-029	Discovery cohort	DILD-029-A	DILD	Acute	NSIP	M	70	2. Other cancer	2-1. Pancreatic cancer	40	-	gemcitabine hydrochloride	1. DNA-damaging agents (DDAs)	paclitaxel	2. Taxanes	-	-	-	-	4400	28	56	6	9	0.5	323.81	95	3.6	239	0.94	64	Done	Done	Done
	DILD-029	Discovery cohort	DILD-029-R	DILD	Recovery	NSIP	M	70	2. Other cancer	2-1. Pancreatic cancer	-	-	gemcitabine hydrochloride	1. DNA-damaging agents (DDAs)	paclitaxel	2. Taxanes	-	-	-	-	8100	8	85	0.5	3.5	0	ND	96	0.01	223	0.86	ND	Done	Done	ND
	DILD-030	Discovery cohort	DILD-030-A	DILD	Acute	NSIP	M	63	3. Non-cancer	3-1. Heart failure	90	-	amiodarone hydrochloride	5. Other drugs	-	-	-	-	-	-	7200	15.9	74.2	5.7	3.8	0.4	ND	96	2.4	256	1.15	378	Done	Done	ND
	DILD-030	Discovery cohort	DILD-030-R	DILD	Recovery	NSIP	M	63	3. Non-cancer	3-1. Heart failure	-	-	amiodarone hydrochloride	5. Other drugs	-	-	-	-	-	-	5400	29.2	54.5	6.5	9.2	0.6	ND	95	0.4	377	1.61	345	Done	Done	ND
	DILD-031	Discovery cohort	DILD-031-A	DILD	Acute	NSIP	M	57	2. Other cancer	2-1. Pancreatic cancer	53	-	gemcitabine hydrochloride	1. DNA-damaging agents (DDAs)	paclitaxel	2. Taxanes	-	-	-	-	6300	6.5	70.5	3	16	1	ND	98	4.8	190	0.44	ND	Done	Done	Done
	DILD-031	Discovery cohort	DILD-031-R	DILD	Recovery	NSIP	M	57	2. Other cancer	2-1. Pancreatic cancer	-	-	gemcitabine hydrochloride	1. DNA-damaging agents (DDAs)	paclitaxel	2. Taxanes	-	-	-	-	35400	8.5	85	0	4	0	ND	95	13.8	3356	1.28	ND	Done	Done	ND
	DILD-032	Discovery cohort	DILD-032-A	DILD	Acute	NSIP	F	68	3. Non-cancer	3-4. Other diseases	26	-	Keigairengyoto	5. Other drugs	shin'iseihaito	5. Other drugs	shoseiryuto	5. Other drugs	-	-	8300	13.4	77.8	0.6	8	0.2	254.839	93	2.6	468	0.45	33.6	Done	Done	Done
	DILD-032	Discovery cohort	DILD-032-R	DILD	Recovery	NSIP	F	68	3. Non-cancer	3-4. Other diseases	-	-	Keigairengyoto	5. Other drugs	shin'iseihaito	5. Other drugs	shoseiryuto	5. Other drugs	-	-	7600	23.2	70.2	2	4.5	0.1	ND	98	0.01	278	0.64	16.4	Done	Done	ND
	DILD-033	Discovery cohort	DILD-033-A	DILD	Acute	NSIP	M	76	2. Other cancer	2-1. Pancreatic cancer	75	-	gemcitabine hydrochloride	1. DNA-damaging agents (DDAs)	paclitaxel	2. Taxanes	-	-	-	-	5700	42	16	19	21.5	0.5	ND	95	0.3	276	0.88	31.2	Done	Done	Done
	DILD-033	Discovery cohort	DILD-033-R	DILD	Recovery	NSIP	M	76	2. Other cancer	2-1. Pancreatic cancer	-	-	gemcitabine hydrochloride	1. DNA-damaging agents (DDAs)	paclitaxel	2. Taxanes	-	-	-	-	7400	34.7	50.1	6.6	8.1	0.5	ND	96	0.1	255	0.86	ND	Done	Done	ND
	DILD-034	Discovery cohort	DILD-034-A	DILD	Acute	NSIP	F	60	2. Other cancer	2-1. Pancreatic cancer	94	-	gemcitabine hydrochloride	1. DNA-damaging agents (DDAs)	paclitaxel	2. Taxanes	-	-	-	-	3800	14	75	2	5	0.5	ND	96	9.7	266	ND	27.5	Done	Done	Done
	DILD-034	Discovery cohort	DILD-034-R	DILD	Recovery	NSIP	F	60	2. Other cancer	2-1. Pancreatic cancer	-	-	gemcitabine hydrochloride	1. DNA-damaging agents (DDAs)	paclitaxel	2. Taxanes	-	-	-	-	2900	36.9	49.9	7	5.9	0.3	ND	98	1	177	ND	ND	Done	Done	ND
	DILD-035	Discovery cohort	DILD-035-A	DILD	Acute	NSIP	M	62	3. Non-cancer	3-1. Heart failure	71	-	amiodarone hydrochloride	5. Other drugs	-	-	-	-	-	-	6680	19	72.5	1.2	7.2	0.1	ND	91	0.18	460	ND	206	Done	Done	ND
	DILD-035	Discovery cohort	DILD-035-R	DILD	Recovery	NSIP	M	62	3. Non-cancer	3-1. Heart failure	-	-	amiodarone hydrochloride	5. Other drugs	-	-	-	-	-	-	8940	20.4	77	0	2.5	0.1	ND	97	0.91	292	ND	ND	Done	Done	ND
	DILD-036	Discovery cohort	DILD-036-A	DILD	Acute	NSIP	F	55	2. Other cancer	2-3. Breast cancer	49	-	everolimus	5. Other drugs	-	-	-	-	-	-	8250	5.2	88.9	0.2	5.6	0.1	ND	96	13	327	ND	24.8	Done	Done	ND
	DILD-036	Discovery cohort	DILD-036-R	DILD	Recovery	NSIP	F	55	2. Other cancer	2-3. Breast cancer	-	-	everolimus	5. Other drugs	-	-	-	-	-	-	4460	15.2	79.7	0.4	4.3	0.4	ND	96	13	327	ND	ND	Done	Done	ND
	DILD-037	Discovery cohort	DILD-037-A	DILD	Acute	NSIP	M	61	2. Other cancer	2-1. Pancreatic cancer	18	-	levofolinate calcium	1. DNA-damaging agents (DDAs)	oxaliplatin	1. DNA-damaging agents (DDAs)	irinotecan hydrochloride hydrate	1. DNA-damaging agents (DDAs)	-	-	5410	29.6	52.2	3	15	0.2	ND	97	4.53	185	ND	18.9	Done	Done	ND
	DILD-037	Discovery cohort	DILD-037-R	DILD	Recovery	NSIP	M	61	2. Other cancer	2-1. Pancreatic cancer	-	-	levofolinate calcium	1. DNA-damaging agents (DDAs)	oxaliplatin	1. DNA-damaging agents (DDAs)	irinotecan hydrochloride hydrate	1. DNA-damaging agents (DDAs)	-	-	7030	17.4	77.8	1.4	3.1	0.3	ND	95	6.57	205	ND	ND	Done	Done	ND
	DILD-038	Discovery cohort	DILD-038-A	DILD	Acute	NSIP	M	69	3. Non-cancer	3-1. Heart failure	119	-	amiodarone hydrochloride	5. Other drugs	-	-	-	-	-	-	10550	15.5	76.4	1.4	6.4	0.3	368.571	96	2.5	397	ND	260	Done	Done	ND
	DILD-038	Discovery cohort	DILD-038-R	DILD	Recovery	NSIP	M	69	3. Non-cancer	3-1. Heart failure	-	-	amiodarone hydrochloride	5. Other drugs	-	-	-	-	-	-	7110	23.5	64.1	2	10	0.4	ND	99	0.74	267	ND	584	Done	Done	ND
	DILD-039	Discovery cohort	DILD-039-A	DILD	Acute	Other	M	73	2. Other cancer	2-1. Pancreatic cancer	6	-	gemcitabine hydrochloride	1. DNA-damaging agents (DDAs)	paclitaxel	2. Taxanes	-	-	-	-	4520	9	80	2	5	0	247.619	97	0.72	229	ND	ND	Done	Done	ND
	DILD-039	Discovery cohort	DILD-039-R	DILD	Recovery	Other	M	73	2. Other cancer	2-1. Pancreatic cancer	-	-	gemcitabine hydrochloride	1. DNA-damaging agents (DDAs)	paclitaxel	2. Taxanes	-	-	-	-	5100	8.8	71	6.9	12.9	0.4	ND	96	1.35	239	ND	173	Done	Done	ND
	DILD-040	Discovery cohort	DILD-040-A	DILD	Acute	Other	F	50	2. Other cancer	2-3. Breast cancer	29	-	cyclophosphamide hydrate	1. DNA-damaging agents (DDAs)	levofloxacin hydrate	5. Other drugs	pegfilgrastim	5. Other drugs	docetaxel hydrate	2. Taxanes	12660	6	92	0	1	0	382.857	99	5.4	296	ND	7.3	Done	Done	ND
	DILD-040	Discovery cohort	DILD-040-R	DILD	Recovery	Other	F	50	2. Other cancer	2-3. Breast cancer	-	-	cyclophosphamide hydrate	1. DNA-damaging agents (DDAs)	levofloxacin hydrate	5. Other drugs	pegfilgrastim	5. Other drugs	docetaxel hydrate	2. Taxanes	3980	24.6	67.4	0.5	6.5	1	ND	98	0.04	190	ND	ND	Done	Done	ND
	DILD-041	Discovery cohort	DILD-041-R	DILD	Recovery	DAD	M	55	2. Other cancer	2-2. Esophageal cancer	-	-	docetaxel hydrate	2. Taxanes	-	-	-	-	-	-	5400	16.3	72.1	0.6	11	0	ND	94	1	206	0.64	ND	Done	Done	ND
	DILD-042	Validation cohort	DILD-042-A	DILD	Acute	DAD	M	78	2. Other cancer	2-4. Other Ca (other tissue cancers)	92	Recovered	tegafur・gimeracil・oteracil potassium	1. DNA-damaging agents (DDAs)	-	-	-	-	-	-	4940	33.4	57.5	1	7.7	0.4	277.619	98	0.16	287	0.91	ND	ND	Done	ND
	DILD-043	Validation cohort	DILD-043-A	DILD	Acute	DAD	F	68	1. Lung cancer	1-2. Squamous	ND	Death (due to DILD)	paclitaxel	2. Taxanes	-	-	-	-	-	-	7600	11.1	77.7	0.5	0	0.7	229.048	97	7.83	352	0.57	90.7	ND	Done	ND
	DILD-044	Validation cohort	DILD-044-A	DILD	Acute	DAD	M	72	2. Other cancer	2-4. Other Ca (other tissue cancers)	ND	Death (due to DILD)	etoposide	1. DNA-damaging agents (DDAs)	cisplatin	1. DNA-damaging agents (DDAs)	bleomycin sulfate	1. DNA-damaging agents (DDAs)	-	-	3300	15.6	81.4	0.6	2.1	0.3	323.81	90	4.8	246	ND	72.5	ND	Done	Done
	DILD-045	Validation cohort	DILD-045-A	DILD	Acute	DAD	M	75	3. Non-cancer	3-4. Other diseases	103	Recovered	gemcitabine hydrochloride	1. DNA-damaging agents (DDAs)	docetaxel hydrate	2. Taxanes	-	-	-	-	4880	30	42	6	19	0	ND	97	3.54	192	1.11	ND	ND	Done	ND
	DILD-045	Validation cohort	DILD-045-R	DILD	Recovery	DAD	M	75	3. Non-cancer	3-4. Other diseases	-	-	gemcitabine hydrochloride	1. DNA-damaging agents (DDAs)	docetaxel hydrate	2. Taxanes	-	-	-	-	9420	18.3	69.5	5.4	6.4	0.4	ND	96	1.48	189	1.2	ND	ND	Done	ND
	DILD-046	Validation cohort	DILD-046-A	DILD	Acute	DAD	F	65	1. Lung cancer	1-2. Squamous	ND	Death (due to underlying disease)	nivolumab	4. Immune checkpoint inhibitors (ICIs)	ramucirumab	3. Tyrosin kinase inhibitors (TKIs)	docetaxel hydrate	2. Taxanes	-	-	105100	6.6	83	0.2	10	0.2	ND	92	9.74	462	0.64	304	ND	Done	ND
	DILD-047	Validation cohort	DILD-047-A	DILD	Acute	DAD	M	66	2. Other cancer	2-1. Pancreatic cancer	78	Recovered	gemcitabine hydrochloride	1. DNA-damaging agents (DDAs)	-	-	-	-	-	-	4380	18.9	69.3	2.7	8.9	0.2	256.944	78	15.97	278	0.43	57.2	ND	Done	ND
	DILD-048	Validation cohort	DILD-048-A	DILD	Acute	DAD	M	60	3. Non-cancer	3-2. Rheumatoid arthiritis	43	Recovered	methotrexate	5. Other drugs	-	-	-	-	-	-	9830	15.8	75.2	1.5	6.9	0.6	298.095	91	6.61	291	1.21	15.6	ND	Done	ND
	DILD-049	Validation cohort	DILD-049-A	DILD	Acute	DAD	M	74	1. Lung cancer	1-1. Adenocarcinoma	ND	Death (due to DILD)	pemetrexed sodium hydrate	1. DNA-damaging agents (DDAs)	-	-	-	-	-	-	5700	10.5	86.5	0	3	0	ND	94	10.9	284	ND	31	ND	Done	ND
	DILD-050	Validation cohort	DILD-050-A	DILD	Acute	DAD	M	80	1. Lung cancer	1-2. Squamous	ND	Recovered	paclitaxel	2. Taxanes	-	-	-	-	-	-	14000	18.1	74.8	1.7	5.3	0.1	50	79	8.37	495	0.74	ND	ND	Done	ND
	DILD-051	Validation cohort	DILD-051-A	DILD	Acute	DAD	F	76	1. Lung cancer	1-1. Adenocarcinoma	ND	Death (due to DILD)	osimertinib mesilate	3. Tyrosin kinase inhibitors (TKIs)	-	-	-	-	-	-	7000	11.7	79.7	1	7.3	0.3	336.071	94	2.53	245	0.76	ND	ND	Done	ND
	DILD-052	Validation cohort	DILD-052-A	DILD	Acute	DAD	M	69	2. Other cancer	2-4. Other Ca (other tissue cancers)	48	Recovered	pembrolizumab	4. Immune checkpoint inhibitors (ICIs)	-	-	-	-	-	-	5880	19.7	68.6	0.7	10.5	0.5	287.143	98	13.25	313	0.67	51.4	ND	Done	ND
	DILD-052	Validation cohort	DILD-052-R	DILD	Recovery	DAD	M	69	2. Other cancer	2-4. Other Ca (other tissue cancers)	-	-	pembrolizumab	4. Immune checkpoint inhibitors (ICIs)	-	-	-	-	-	-	4590	40.74	49.9	0.9	8.1	0.4	ND	95	0.58	188	1.06	ND	ND	Done	ND
	DILD-053	Validation cohort	DILD-053-A	DILD	Acute	DAD mixed	M	84	3. Non-cancer	3-3. Infectious disease	63	Recovered	rifampicin	5. Other drugs	levofloxacin hydrate	5. Other drugs	isoniazid	5. Other drugs	-	-	8350	9.6	78.7	5.9	5	0.8	ND	91	2.89	182	0.84	ND	ND	Done	ND
	DILD-053	Validation cohort	DILD-053-R	DILD	Recovery	DAD mixed	M	84	3. Non-cancer	3-3. Infectious disease	-	-	rifampicin	5. Other drugs	levofloxacin hydrate	5. Other drugs	isoniazid	5. Other drugs	-	-	7660	17	71	0	7	2	270.476	94	0.13	165	1.16	ND	ND	Done	ND
	DILD-054	Validation cohort	DILD-054-A	DILD	Acute	DAD mixed	M	58	2. Other cancer	2-2. Esophageal cancer	ND	Death (due to DILD)	nivolumab	4. Immune checkpoint inhibitors (ICIs)	-	-	-	-	-	-	15700	5.6	88.8	0.8	4.7	0.1	482.143	100	30.97	195	1.41	16.3	ND	Done	ND
	DILD-055	Validation cohort	DILD-055-A	DILD	Acute	DAD mixed	M	72	2. Other cancer	2-1. Pancreatic cancer	29	Recovered	gemcitabine hydrochloride	1. DNA-damaging agents (DDAs)	paclitaxel	2. Taxanes	-	-	-	-	8500	16.5	59.5	0.5	21.5	0.5	ND	89	9.5	230	ND	76	ND	Done	ND
	DILD-055	Validation cohort	DILD-055-R	DILD	Recovery	DAD mixed	M	72	2. Other cancer	2-1. Pancreatic cancer	-	-	gemcitabine hydrochloride	1. DNA-damaging agents (DDAs)	paclitaxel	2. Taxanes	-	-	-	-	11000	11.5	75.5	2	10.5	0	ND	95	9.8	271	ND	ND	ND	Done	ND
	DILD-056	Validation cohort	DILD-056-A	DILD	Acute	DAD mixed	M	67	2. Other cancer	2-4. Other Ca (other tissue cancers)	50	Recovered	oxaliplatin	1. DNA-damaging agents (DDAs)	irinotecan hydrochloride hydrate	1. DNA-damaging agents (DDAs)	bevacizumab	3. Tyrosin kinase inhibitors (TKIs)	-	-	3900	18.1	70.9	3.6	7.1	0.3	ND	93	10.7	358	ND	32	ND	Done	ND
	DILD-056	Validation cohort	DILD-056-R	DILD	Recovery	DAD mixed	M	67	2. Other cancer	2-4. Other Ca (other tissue cancers)	-	-	oxaliplatin	1. DNA-damaging agents (DDAs)	irinotecan hydrochloride hydrate	1. DNA-damaging agents (DDAs)	bevacizumab	3. Tyrosin kinase inhibitors (TKIs)	-	-	6700	13.8	82.4	0.7	3	0.1	ND	95	0.1	222	ND	ND	ND	Done	ND
	DILD-057	Validation cohort	DILD-057-A	DILD	Acute	DAD mixed	M	54	2. Other cancer	2-1. Pancreatic cancer	99	Recovered	gemcitabine hydrochloride	1. DNA-damaging agents (DDAs)	paclitaxel	2. Taxanes	-	-	-	-	9100	12	55.5	1.5	28	2.5	ND	94	9.8	289	ND	10.9	ND	Done	ND
	DILD-057	Validation cohort	DILD-057-R	DILD	Recovery	DAD mixed	M	54	2. Other cancer	2-1. Pancreatic cancer	-	-	gemcitabine hydrochloride	1. DNA-damaging agents (DDAs)	paclitaxel	2. Taxanes	-	-	-	-	9900	29.9	61.1	0.1	8.6	0.3	ND	95	2.9	170	ND	ND	ND	Done	ND
	DILD-058	Validation cohort	DILD-058-A	DILD	Acute	OP	F	75	1. Lung cancer	1-1. Adenocarcinoma	92	-	amiodarone hydrochloride	5. Other drugs	-	-	-	-	-	-	7100	11.5	82	1	3.5	0	ND	94	1.1	219	ND	31.4	ND	Done	ND
	DILD-058	Validation cohort	DILD-058-R	DILD	Recovery	OP	F	75	1. Lung cancer	1-1. Adenocarcinoma	-	-	amiodarone hydrochloride	5. Other drugs	-	-	-	-	-	-	14100	9.1	85.4	0.9	4.5	0.1	ND	95	3.3	293	ND	ND	ND	Done	ND
	DILD-059	Validation cohort	DILD-059-A	DILD	Acute	OP	F	73	2. Other cancer	2-4. Other Ca (other tissue cancers)	29	-	everolimus	5. Other drugs	-	-	-	-	-	-	4610	18.4	73.6	0.4	7.4	0.2	309.524	94	3.8	589	0.53	ND	ND	Done	ND
	DILD-060	Validation cohort	DILD-060-A	DILD	Acute	OP	M	77	3. Non-cancer	3-1. Heart failure	764	-	amiodarone hydrochloride	5. Other drugs	-	-	-	-	-	-	8040	13.4	78	1.1	7.1	0.4	353.333	92	0.12	210	1.02	27.2	ND	Done	ND
	DILD-060	Validation cohort	DILD-060-R	DILD	Recovery	OP	M	77	3. Non-cancer	3-1. Heart failure	-	-	amiodarone hydrochloride	5. Other drugs	-	-	-	-	-	-	12820	19.178	74.4	0.5	5.9	0.1	380.952	96	0.03	263	1.17	ND	ND	Done	ND
	DILD-061	Validation cohort	DILD-061-A	DILD	Acute	OP	M	79	2. Other cancer	2-4. Other Ca (other tissue cancers)	765	-	nivolumab	4. Immune checkpoint inhibitors (ICIs)	-	-	-	-	-	-	8820	11.1	78.3	2.8	7.3	0.5	287.143	90	10.61	231	1.01	30.2	ND	Done	ND
	DILD-062	Validation cohort	DILD-062-A	DILD	Acute	OP	F	76	1. Lung cancer	1-1. Adenocarcinoma	69	-	osimertinib mesilate	3. Tyrosin kinase inhibitors (TKIs)	-	-	-	-	-	-	3400	19.9	64.6	4.2	10.7	0.6	304.286	95	0.28	180	1.22	ND	ND	Done	ND
	DILD-062	Validation cohort	DILD-062-R	DILD	Recovery	OP	F	76	1. Lung cancer	1-1. Adenocarcinoma	-	-	osimertinib mesilate	3. Tyrosin kinase inhibitors (TKIs)	-	-	-	-	-	-	7400	6	92.1	0.1	1.8	0.1	ND	95	0.97	394	1.16	ND	ND	Done	ND
	DILD-063	Validation cohort	DILD-063-A	DILD	Acute	OP	F	69	2. Other cancer	2-4. Other Ca (other tissue cancers)	89	-	everolimus	5. Other drugs	-	-	-	-	-	-	4500	42.9	47.7	0	7.4	0.2	ND	98	1.5	366	ND	911	ND	Done	Done
	DILD-063	Validation cohort	DILD-063-R	DILD	Recovery	OP	F	69	2. Other cancer	2-4. Other Ca (other tissue cancers)	-	-	everolimus	5. Other drugs	-	-	-	-	-	-	4000	46.4	46.2	2.2	5	0.2	ND	98	ND	274	ND	ND	ND	Done	ND
	DILD-064	Validation cohort	DILD-064-A	DILD	Acute	OP	F	70	3. Non-cancer	3-4. Other diseases	179	-	orengedokuto	5. Other drugs	hochuekkito	5. Other drugs	-	-	-	-	3500	27.5	51.3	6.8	13.6	0.8	ND	98	0.7	349	ND	51	ND	Done	ND
	DILD-064	Validation cohort	DILD-064-R	DILD	Recovery	OP	F	70	3. Non-cancer	3-4. Other diseases	-	-	orengedokuto	5. Other drugs	hochuekkito	5. Other drugs	-	-	-	-	4900	27	61.9	2.9	7.2	1	ND	98	0.1	301	ND	ND	ND	Done	ND
	DILD-065	Validation cohort	DILD-065-A	DILD	Acute	OP	M	73	1. Lung cancer	1-3. Small cell	58	-	etoposide	1. DNA-damaging agents (DDAs)	carboplatin	1. DNA-damaging agents (DDAs)	rabeprazole sodium	5. Other drugs	-	-	6570	18.4	62.4	10.7	8.2	0.3	ND	96	4.15	235	0.69	20.2	ND	Done	ND
	DILD-065	Validation cohort	DILD-065-R	DILD	Recovery	OP	M	73	1. Lung cancer	1-3. Small cell	-	-	etoposide	1. DNA-damaging agents (DDAs)	carboplatin	1. DNA-damaging agents (DDAs)	rabeprazole sodium	5. Other drugs	-	-	35680	3	91	0	5	0	ND	94	28.83	271	0.68	ND	ND	Done	ND
	DILD-066	Validation cohort	DILD-066-A	DILD	Acute	OP	M	74	2. Other cancer	2-4. Other Ca (other tissue cancers)	426	-	pazopanib hydrochloride	3. Tyrosin kinase inhibitors (TKIs)	-	-	-	-	-	-	5920	16.2	68.9	3.9	10.8	0.2	490.476	95	16.47	237	0.97	69.3	ND	Done	ND
	DILD-067	Validation cohort	DILD-067-A	DILD	Acute	OP	F	52	1. Lung cancer	1-1. Adenocarcinoma	ND	-	alectinib hydrochloride	3. Tyrosin kinase inhibitors (TKIs)	-	-	-	-	-	-	5600	25.9	61.4	3	9.3	0.4	390	94	4.45	338	0.56	601	ND	Done	ND
	DILD-068	Validation cohort	DILD-068-A	DILD	Acute	OP	F	69	1. Lung cancer	1-1. Adenocarcinoma	199	-	pembrolizumab	4. Immune checkpoint inhibitors (ICIs)	-	-	-	-	-	-	7100	30.6	60.4	0.1	8.6	0.3	168	90	4.13	251	0.35	ND	ND	Done	ND
	DILD-068	Validation cohort	DILD-068-R	DILD	Recovery	OP	F	69	1. Lung cancer	1-1. Adenocarcinoma	-	-	pembrolizumab	4. Immune checkpoint inhibitors (ICIs)	-	-	-	-	-	-	8200	11.6	84	0	4.3	0.1	ND	ND	0.18	ND	0.38	ND	ND	Done	ND
	DILD-069	Validation cohort	DILD-069-A	DILD	Acute	OP	M	61	1. Lung cancer	1-1. Adenocarcinoma	71	-	pembrolizumab	4. Immune checkpoint inhibitors (ICIs)	-	-	-	-	-	-	10270	10.8	78.6	4.4	5.6	0.6	600	96	1.55	178	0.87	7	ND	Done	ND
	DILD-069	Validation cohort	DILD-069-R	DILD	Recovery	OP	M	61	1. Lung cancer	1-1. Adenocarcinoma	-	-	pembrolizumab	4. Immune checkpoint inhibitors (ICIs)	-	-	-	-	-	-	6.18	16.3	69.9	5.8	7	1	ND	ND	0.1	168	1	ND	ND	Done	ND
	DILD-070	Validation cohort	DILD-070-A	DILD	Acute	OP	F	72	3. Non-cancer	3-2. Rheumatoid arthiritis	39	-	salazosulfapyridine	5. Other drugs	-	-	-	-	-	-	5700	26.5	66.7	0.7	5.7	0.4	330.952	95	0.52	227	0.64	ND	ND	Done	ND
	DILD-071	Validation cohort	DILD-071-A	DILD	Acute	OP	F	67	2. Other cancer	2-4. Other Ca (other tissue cancers)	ND	-	fluorouracil	1. DNA-damaging agents (DDAs)	levofolinate calcium	1. DNA-damaging agents (DDAs)	oxaliplatin	1. DNA-damaging agents (DDAs)	-	-	5600	16.4	69.5	4.5	9.4	0.2	ND	95	0.61	338	0.48	ND	ND	Done	ND
	DILD-072	Validation cohort	DILD-072-A	DILD	Acute	OP	F	65	3. Non-cancer	3-4. Other diseases	92	-	everolimus	5. Other drugs	-	-	-	-	-	-	6500	29.7	59.1	2	8	1.2	ND	90	5	439	ND	ND	ND	Done	ND
	DILD-072	Validation cohort	DILD-072-R	DILD	Recovery	OP	F	65	3. Non-cancer	3-4. Other diseases	-	-	everolimus	5. Other drugs	-	-	-	-	-	-	6500	ND	ND	ND	ND	ND	ND	90	5	439	ND	ND	ND	Done	ND
	DILD-073	Validation cohort	DILD-073-A	DILD	Acute	OP	F	61	1. Lung cancer	1-1. Adenocarcinoma	ND	-	osimertinib mesilate	3. Tyrosin kinase inhibitors (TKIs)	-	-	-	-	-	-	4500	4.7	86.4	1.6	7.1	0.2	ND	99	0.09	221	0.78	ND	ND	Done	ND
	DILD-074	Validation cohort	DILD-074-A	DILD	Acute	OP	M	77	2. Other cancer	2-4. Other Ca (other tissue cancers)	193	-	nivolumab	4. Immune checkpoint inhibitors (ICIs)	-	-	-	-	-	-	8900	7.9	84.7	1.5	5.8	0.1	374.286	96	11.04	380	1.38	ND	ND	Done	ND
	DILD-075	Validation cohort	DILD-075-A	DILD	Acute	NSIP	M	76	2. Other cancer	2-4. Other Ca (other tissue cancers)	29	-	everolimus	5. Other drugs	-	-	-	-	-	-	4370	20.1	59.1	12.8	7.8	0.2	ND	96	2.44	496	1.55	78	ND	Done	ND
	DILD-075	Validation cohort	DILD-075-R	DILD	Recovery	NSIP	M	76	2. Other cancer	2-4. Other Ca (other tissue cancers)	-	-	everolimus	5. Other drugs	-	-	-	-	-	-	3340	32.6	48.5	9.6	9	0.3	ND	98	0.05	284	ND	ND	ND	Done	ND
	DILD-076	Validation cohort	DILD-076-A	DILD	Acute	NSIP	M	73	3. Non-cancer	3-1. Heart failure	99	-	amiodarone hydrochloride	5. Other drugs	bepridil hydrochloride hydrate	5. Other drugs	-	-	-	-	6280	45.7	48.7	1.1	4.3	0.2	ND	98	0.05	192	0.68	ND	ND	Done	ND
	DILD-076	Validation cohort	DILD-076-R	DILD	Recovery	NSIP	M	73	3. Non-cancer	3-1. Heart failure	-	-	amiodarone hydrochloride	5. Other drugs	bepridil hydrochloride hydrate	5. Other drugs	-	-	-	-	7250	49.9	46.2	0.6	3.2	0.1	ND	99	0.04	170	ND	ND	ND	Done	ND
	DILD-077	Validation cohort	DILD-077-A	DILD	Acute	NSIP	F	76	2. Other cancer	2-4. Other Ca (other tissue cancers)	71	-	eribulin mesilate	1. DNA-damaging agents (DDAs)	-	-	-	-	-	-	7320	25	41	25	8	1	ND	95	0.12	306	0.92	306	ND	Done	ND
	DILD-077	Validation cohort	DILD-077-R	DILD	Recovery	NSIP	F	76	2. Other cancer	2-4. Other Ca (other tissue cancers)	-	-	eribulin mesilate	1. DNA-damaging agents (DDAs)	-	-	-	-	-	-	6250	20.5	63.8	9.1	6.4	0.2	ND	98	3.48	297	ND	ND	ND	Done	ND
	DILD-078	Validation cohort	DILD-078-A	DILD	Acute	NSIP	M	67	1. Lung cancer	1-3. Small cell	ND	-	amrubicin hydrochloride	1. DNA-damaging agents (DDAs)	-	-	-	-	-	-	7400	19	64.5	4	11.5	0.5	ND	97	3.1	171	ND	ND	ND	Done	ND
	DILD-079	Validation cohort	DILD-079-A	DILD	Acute	NSIP	M	68	3. Non-cancer	3-2. Rheumatoid arthiritis	ND	-	methotrexate	5. Other drugs	certolizumab pegol	5. Other drugs	-	-	-	-	11300	13.2	80.3	1.7	4.6	0.2	ND	96	7.05	119	ND	137	ND	Done	ND
	DILD-080	Validation cohort	DILD-080-A	DILD	Acute	NSIP	M	63	2. Other cancer	2-4. Other Ca (other tissue cancers)	386	-	nivolumab	4. Immune checkpoint inhibitors (ICIs)	-	-	-	-	-	-	10250	11.7	80.6	0.5	7.1	0.1	ND	87	11	505	ND	8.6	ND	Done	ND
	DILD-081	Validation cohort	DILD-081-A	DILD	Acute	NSIP	F	77	3. Non-cancer	3-4. Other diseases	183	-	anastrozole	5. Other drugs	yokukansankachimpihange	5. Other drugs	saibokuto	5. Other drugs	bakumondoto	5. Other drugs	4990	10.8	81.8	1.2	6	0.2	435.714	96	1.4	310	0.36	ND	ND	Done	ND
	DILD-081	Validation cohort	DILD-081-R	DILD	Recovery	NSIP	F	77	3. Non-cancer	3-4. Other diseases	-	-	anastrozole	5. Other drugs	yokukansankachimpihange	5. Other drugs	saibokuto	5. Other drugs	bakumondoto	5. Other drugs	5060	18.6	74.9	0.8	5.5	0.2	ND	98	0.3	183	ND	ND	ND	Done	ND
	DILD-082	Validation cohort	DILD-082-A	DILD	Acute	Other	M	68	1. Lung cancer	1-3. Small cell	ND	-	amrubicin hydrochloride	1. DNA-damaging agents (DDAs)	-	-	-	-	-	-	8470	17	69	3	9	1	ND	96	13.96	640	1.03	20.1	ND	Done	ND
	DILD-083	Validation cohort	DILD-083-A	DILD	Acute	Other	F	75	1. Lung cancer	1-1. Adenocarcinoma	56	-	goshajinkigan	5. Other drugs	paclitaxel	2. Taxanes	-	-	-	-	4790	18.2	73.3	0.8	7.7	0	ND	97	3.22	256	ND	11.9	ND	Done	ND
	DILD-083	Validation cohort	DILD-083-R	DILD	Recovery	Other	F	75	1. Lung cancer	1-1. Adenocarcinoma	-	-	goshajinkigan	5. Other drugs	paclitaxel	2. Taxanes	-	-	-	-	7530	10.9	87	0	2	0.1	ND	ND	0.02	216	ND	ND	ND	Done	ND
	DILD-084	Validation cohort	DILD-084-A	DILD	Acute	Other	F	56	3. Non-cancer	3-4. Other diseases	43	-	mesalazine	5. Other drugs	-	-	-	-	-	-	6680	22.9	46	27.2	3.3	0.6	ND	98	0.51	202	ND	29.5	ND	Done	ND
	DILD-084	Validation cohort	DILD-084-R	DILD	Recovery	Other	F	56	3. Non-cancer	3-4. Other diseases	-	-	mesalazine	5. Other drugs	-	-	-	-	-	-	4580	34.5	56.8	4.6	3.7	0.4	ND	99	0.01	152	ND	ND	ND	Done	ND
	DILD-085	Validation cohort	DILD-085-A	DILD	Acute	Other	M	75	3. Non-cancer	3-4. Other diseases	264	-	diaphenylsulfone	5. Other drugs	-	-	-	-	-	-	9490	6.1	87.3	2.1	4.4	0.1	210.75	92	19.98	316	0.77	207	ND	Done	ND
	DILD-086	Validation cohort	DILD-086-R	DILD	Recovery	OP	M	63	3. Non-cancer	3-1. Heart failure	-	-	clopidogrel sulfate	5. Other drugs	-	-	-	-	-	-	7600	26.6	63.2	3.4	6.3	0.5	ND	98	0.67	233	0.66	ND	ND	Done	ND
	Tole-001	Torelant control	Tole-001	Tolerant	-	-	M	57	1. Lung cancer	1-1. Adenocarcinoma	-	-	pembrolizumab	4. Immune checkpoint inhibitors (ICIs)	-	-	-	-	-	-	7200	22	64	3	11	0	ND	95	0.01	166	0.65	ND	ND	Done	ND
	Tole-002	Torelant control	Tole-002	Tolerant	-	-	M	72	1. Lung cancer	1-2. Squamous	-	-	docetaxel hydrate	2. Taxanes	-	-	-	-	-	-	6900	22.2	67.9	2.5	6.7	0.7	ND	96	ND	248	0.76	ND	ND	Done	ND
	Tole-003	Torelant control	Tole-003	Tolerant	-	-	M	71	1. Lung cancer	1-1. Adenocarcinoma	-	-	erlotinib hydrochloride	3. Tyrosin kinase inhibitors (TKIs)	-	-	-	-	-	-	6930	20.3	73.4	1.3	4.9	0.1	ND	97	0.11	253	0.87	ND	ND	Done	ND
	Tole-004	Torelant control	Tole-004	Tolerant	-	-	M	61	1. Lung cancer	1-2. Squamous	-	-	docetaxel hydrate	2. Taxanes	-	-	-	-	-	-	3300	13.5	76	0	10	0	ND	96	16.6	25	1.32	ND	ND	Done	ND
	Tole-005	Torelant control	Tole-005	Tolerant	-	-	F	80	1. Lung cancer	1-1. Adenocarcinoma	-	-	gefitinib	3. Tyrosin kinase inhibitors (TKIs)	-	-	-	-	-	-	6300	25.7	65.1	2.4	6.3	0.5	ND	96	0.02	157	1.01	ND	ND	Done	ND
	Tole-006	Torelant control	Tole-006	Tolerant	-	-	M	70	1. Lung cancer	1-1. Adenocarcinoma	-	-	gefitinib	3. Tyrosin kinase inhibitors (TKIs)	-	-	-	-	-	-	6850	14.6	77.3	2	5.8	0.3	ND	96	1.12	223	1.03	ND	ND	Done	ND
	Tole-007	Torelant control	Tole-007	Tolerant	-	-	M	70	2. Other cancer	2-4. Other Ca (other tissue cancers)	-	-	paclitaxel	2. Taxanes	paclitaxel	2. Taxanes	-	-	-	-	6100	13.3	79.9	0.8	5.7	0.3	ND	98	1.1	182	ND	ND	ND	Done	ND
	Tole-008	Torelant control	Tole-008	Tolerant	-	-	M	64	1. Lung cancer	1-1. Adenocarcinoma	-	-	nivolumab	4. Immune checkpoint inhibitors (ICIs)	docetaxel hydrate	2. Taxanes	-	-	-	-	4070	24.3	61	4.9	8.6	1.2	ND	98	1.48	161	ND	ND	ND	Done	ND
	Tole-009	Torelant control	Tole-009	Tolerant	-	-	M	68	1. Lung cancer	1-1. Adenocarcinoma	-	-	nivolumab	4. Immune checkpoint inhibitors (ICIs)	-	-	-	-	-	-	5120	28.7	61.7	3.1	6.1	0.4	ND	98	0.05	143	ND	ND	ND	Done	ND
	Tole-010	Torelant control	Tole-010	Tolerant	-	-	F	33	3. Non-cancer	3-4. Other diseases	-	-	everolimus	5. Other drugs	-	-	-	-	-	-	4110	37	57.5	1.2	4.1	0	ND	98	0.12	193	ND	ND	ND	Done	ND
	Tole-011	Torelant control	Tole-011	Tolerant	-	-	F	70	1. Lung cancer	1-1. Adenocarcinoma	-	-	gefitinib	3. Tyrosin kinase inhibitors (TKIs)	-	-	-	-	-	-	3770	16.4	69.3	3.7	9.5	1.1	ND	97	0.2	371	ND	ND	ND	Done	ND
	Tole-012	Torelant control	Tole-012	Tolerant	-	-	M	68	1. Lung cancer	1-1. Adenocarcinoma	-	-	gefitinib	3. Tyrosin kinase inhibitors (TKIs)	-	-	-	-	-	-	5960	16.6	77	1.5	4.4	0.5	ND	95	0.2	288	ND	ND	ND	Done	ND
	Tole-013	Torelant control	Tole-013	Tolerant	-	-	M	70	1. Lung cancer	1-1. Adenocarcinoma	-	-	docetaxel hydrate	2. Taxanes	-	-	-	-	-	-	9760	26.6	61.4	3.8	6.9	0.6	ND	97	0.4	210	0.89	ND	ND	Done	ND
	Tole-014	Torelant control	Tole-014	Tolerant	-	-	M	63	1. Lung cancer	1-1. Adenocarcinoma	-	-	docetaxel hydrate	2. Taxanes	-	-	-	-	-	-	4310	34	39	1	19	4	ND	98	0.11	185	0.6	ND	ND	Done	ND
	Tole-015	Torelant control	Tole-015	Tolerant	-	-	F	69	1. Lung cancer	1-1. Adenocarcinoma	-	-	erlotinib hydrochloride	3. Tyrosin kinase inhibitors (TKIs)	-	-	-	-	-	-	5840	23.3	71.6	1.9	2.7	0.5	ND	95	0.07	265	0.73	ND	ND	Done	ND
	Tole-016	Torelant control	Tole-016	Tolerant	-	-	F	61	1. Lung cancer	1-1. Adenocarcinoma	-	-	gefitinib	3. Tyrosin kinase inhibitors (TKIs)	-	-	-	-	-	-	7890	14.3	78.8	1.1	5.3	0.5	ND	98	0.01	215	0.69	ND	ND	Done	ND
	Tole-017	Torelant control	Tole-017	Tolerant	-	-	M	69	1. Lung cancer	1-1. Adenocarcinoma	-	-	docetaxel hydrate	2. Taxanes	-	-	-	-	-	-	8940	19.6	57.3	14.8	7.5	0.8	ND	98	0.27	277	0.83	ND	ND	Done	ND
	Tole-018	Torelant control	Tole-018	Tolerant	-	-	F	83	1. Lung cancer	1-1. Adenocarcinoma	-	-	gefitinib	3. Tyrosin kinase inhibitors (TKIs)	-	-	-	-	-	-	8820	12.2	77.4	2.6	7.1	0.7	ND	95	0.36	258	0.54	ND	ND	Done	ND
	Tole-019	Torelant control	Tole-019	Tolerant	-	-	M	55	1. Lung cancer	1-4. Other type (other lung cancers)	-	-	nivolumab	4. Immune checkpoint inhibitors (ICIs)	paclitaxel	2. Taxanes	-	-	-	-	6400	8.4	87	0.3	4	0.3	ND	96	10	442	0.56	ND	ND	Done	ND
	Tole-020	Torelant control	Tole-020	Tolerant	-	-	M	43	1. Lung cancer	1-1. Adenocarcinoma	-	-	docetaxel hydrate	2. Taxanes	-	-	-	-	-	-	7920	18.9	70.5	3.8	6.4	0.4	ND	99	1.73	342	0.98	ND	ND	Done	ND
	Tole-021	Torelant control	Tole-021	Tolerant	-	-	F	72	1. Lung cancer	1-1. Adenocarcinoma	-	-	gefitinib	3. Tyrosin kinase inhibitors (TKIs)	-	-	-	-	-	-	5260	14.6	75.5	3.2	6.1	0.6	ND	96	0.19	195	1.11	ND	ND	Done	ND
	Tole-022	Torelant control	Tole-022	Tolerant	-	-	F	73	1. Lung cancer	1-1. Adenocarcinoma	-	-	osimertinib mesilate	3. Tyrosin kinase inhibitors (TKIs)	gefitinib	3. Tyrosin kinase inhibitors (TKIs)	-	-	-	-	2930	31.4	62.5	0.3	5.8	0	ND	98	0.01	259	0.76	ND	ND	Done	ND
	Tole-023	Torelant control	Tole-023	Tolerant	-	-	M	83	1. Lung cancer	1-1. Adenocarcinoma	-	-	docetaxel hydrate	2. Taxanes	-	-	-	-	-	-	5300	23.8	67.3	0.4	7.7	0.8	ND	96	0.13	217	ND	ND	ND	Done	ND
	Tole-024	Torelant control	Tole-024	Tolerant	-	-	F	61	1. Lung cancer	1-1. Adenocarcinoma	-	-	gefitinib	3. Tyrosin kinase inhibitors (TKIs)	-	-	-	-	-	-	8200	27.2	65.6	1.2	5.6	0.4	ND	97	2.36	306	0.96	ND	ND	Done	ND
	Tole-025	Torelant control	Tole-025	Tolerant	-	-	M	78	1. Lung cancer	1-1. Adenocarcinoma	-	-	gefitinib	3. Tyrosin kinase inhibitors (TKIs)	-	-	-	-	-	-	5500	44.9	48.4	0.7	5.3	0.7	ND	99	0.02	205	1.16	ND	ND	Done	ND
	Tole-026	Torelant control	Tole-026	Tolerant	-	-	F	53	1. Lung cancer	1-1. Adenocarcinoma	-	-	gemcitabine hydrochloride	1. DNA-damaging agents (DDAs)	crizotinib	3. Tyrosin kinase inhibitors (TKIs)	-	-	-	-	4610	14.1	75.9	1.1	8.9	0	ND	98	0.02	241	1.22	ND	ND	Done	ND
	Tole-027	Torelant control	Tole-027	Tolerant	-	-	M	65	1. Lung cancer	1-1. Adenocarcinoma	-	-	docetaxel hydrate	2. Taxanes	-	-	-	-	-	-	7220	24.1	65.4	1.9	7.9	0.7	ND	98	0.15	224	0.87	ND	ND	Done	ND
	Tole-028	Torelant control	Tole-028	Tolerant	-	-	F	57	1. Lung cancer	1-1. Adenocarcinoma	-	-	erlotinib hydrochloride	3. Tyrosin kinase inhibitors (TKIs)	-	-	-	-	-	-	2910	23.7	64.3	2.7	8.6	0.7	ND	98	0.02	200	0.58	ND	ND	Done	ND
	Tole-029	Torelant control	Tole-029	Tolerant	-	-	F	70	1. Lung cancer	1-3. Small cell	-	-	atezolizumab	4. Immune checkpoint inhibitors (ICIs)	-	-	-	-	-	-	6900	14.3	80.1	0.7	4.8	0.1	ND	97	0.71	192	0.51	ND	ND	Done	ND
	Tole-030	Torelant control	Tole-030	Tolerant	-	-	M	74	1. Lung cancer	1-1. Adenocarcinoma	-	-	gefitinib	3. Tyrosin kinase inhibitors (TKIs)	-	-	-	-	-	-	5890	13.6	84.8	0.2	1.4	0	ND	98	0.03	223	1.15	ND	ND	Done	ND
	Tole-031	Torelant control	Tole-031	Tolerant	-	-	M	72	1. Lung cancer	1-1. Adenocarcinoma	-	-	gefitinib	3. Tyrosin kinase inhibitors (TKIs)	gefitinib	3. Tyrosin kinase inhibitors (TKIs)	-	-	-	-	4680	39.5	50.6	2.4	7.1	0.4	ND	98	0.07	156	0.91	ND	ND	Done	ND
	LuCa-001	Disease controls	LuCa-001	Lung Ca	-	-	F	44	-	Adenocarcinoma	-	-	-	-	-	-	-	-	-	-	9700	17.3	55.7	22.6	3.9	0.5	ND	97	1.24	291	0.47	ND	ND	Done	ND
	LuCa-002	Disease controls	LuCa-002	Lung Ca	-	-	F	74	-	Adenocarcinoma	-	-	-	-	-	-	-	-	-	-	4480	36.8	55.4	0.9	6.7	0.2	ND	97	0.66	2.9	0.59	ND	ND	Done	ND
	LuCa-003	Disease controls	LuCa-003	Lung Ca	-	-	M	74	-	Adenocarcinoma	-	-	-	-	-	-	-	-	-	-	6600	38.5	51.5	3	6.4	0.6	ND	95	0.1	146	0.76	ND	ND	Done	ND
	LuCa-004	Disease controls	LuCa-004	Lung Ca	-	-	F	52	-	Adenocarcinoma	-	-	-	-	-	-	-	-	-	-	9400	ND	ND	ND	ND	ND	ND	99	2.6	321	0.68	ND	ND	Done	ND
	LuCa-005	Disease controls	LuCa-005	Lung Ca	-	-	M	67	-	Adenocarcinoma	-	-	-	-	-	-	-	-	-	-	7620	6.3	89.2	0	4.5	0	ND	98	1.19	154	ND	ND	ND	Done	ND
	LuCa-006	Disease controls	LuCa-006	Lung Ca	-	-	F	46	-	Adenocarcinoma	-	-	-	-	-	-	-	-	-	-	3190	33.2	56.7	1.6	6.9	1.6	ND	99	0.03	184	0.77	ND	ND	Done	ND
	LuCa-007	Disease controls	LuCa-007	Lung Ca	-	-	F	75	-	Adenocarcinoma	-	-	-	-	-	-	-	-	-	-	3680	28.8	60.6	0.8	9.5	0.3	ND	98	0.93	207	ND	ND	ND	Done	ND
	LuCa-008	Disease controls	LuCa-008	Lung Ca	-	-	F	75	-	Adenocarcinoma	-	-	-	-	-	-	-	-	-	-	4510	42.8	50.1	2.7	4.4	0	ND	97	0.09	188	ND	ND	ND	Done	ND
	LuCa-009	Disease controls	LuCa-009	Lung Ca	-	-	F	55	-	Adenocarcinoma	-	-	-	-	-	-	-	-	-	-	14100	69.9	21.2	3.8	5.1	0	ND	90	0.14	224	0.57	ND	ND	Done	ND
	LuCa-010	Disease controls	LuCa-010	Lung Ca	-	-	F	75	-	Adenocarcinoma	-	-	-	-	-	-	-	-	-	-	10740	20.1	67.8	3.7	7.7	0.7	ND	98	2.04	235	1.3	ND	ND	Done	ND
	LuCa-011	Disease controls	LuCa-011	Lung Ca	-	-	M	72	-	Adenocarcinoma	-	-	-	-	-	-	-	-	-	-	6210	40.3	49.8	2.7	6.4	0.8	ND	96	0.07	212	0.66	ND	ND	Done	ND
	LuCa-012	Disease controls	LuCa-012	Lung Ca	-	-	F	79	-	Adenocarcinoma	-	-	-	-	-	-	-	-	-	-	5760	24.1	64.2	5.4	5.4	0.9	ND	97	0.07	204	0.57	ND	ND	Done	ND
	LuCa-013	Disease controls	LuCa-013	Lung Ca	-	-	M	45	-	Adenocarcinoma	-	-	-	-	-	-	-	-	-	-	5450	24.4	64.6	3.5	6.8	0.7	ND	95	0.2	237	1	ND	ND	Done	ND
	LuCa-014	Disease controls	LuCa-014	Lung Ca	-	-	M	63	-	Adenocarcinoma	-	-	-	-	-	-	-	-	-	-	9000	12.4	79.1	0.6	7.6	0.3	ND	98	4.78	353	0.53	ND	ND	Done	ND
	LuCa-015	Disease controls	LuCa-015	Lung Ca	-	-	M	74	-	Adenocarcinoma	-	-	-	-	-	-	-	-	-	-	4400	26.6	64.1	5.7	3.4	0.2	ND	94	1.67	199	0.84	ND	ND	Done	ND
	LuCa-016	Disease controls	LuCa-016	Lung Ca	-	-	F	80	-	Adenocarcinoma	-	-	-	-	-	-	-	-	-	-	8300	44.3	46.7	3.7	5.1	0	ND	99	0.04	171	0.74	ND	ND	Done	ND
	LuCa-017	Disease controls	LuCa-017	Lung Ca	-	-	F	80	-	Adenocarcinoma	-	-	-	-	-	-	-	-	-	-	12300	11.6	80.7	2.4	5	0.3	ND	97	0.2	377	0.86	ND	ND	Done	ND
	LuCa-018	Disease controls	LuCa-018	Lung Ca	-	-	M	64	-	Adenocarcinoma	-	-	-	-	-	-	-	-	-	-	6630	17.9	73.3	2.9	5.4	0.5	ND	95	2.03	287	ND	ND	ND	Done	ND
	LuCa-019	Disease controls	LuCa-019	Lung Ca	-	-	M	78	-	Adenocarcinoma	-	-	-	-	-	-	-	-	-	-	5980	25.6	66.1	3.3	4.7	0.3	ND	96	1.3	207	ND	ND	ND	Done	ND
	LuCa-020	Disease controls	LuCa-020	Lung Ca	-	-	F	70	-	Adenocarcinoma	-	-	-	-	-	-	-	-	-	-	3500	32.3	61.7	4.3	1.4	0.3	ND	95	0.8	305	0.42	ND	ND	Done	ND
	LuCa-021	Disease controls	LuCa-021	Lung Ca	-	-	F	81	-	Adenocarcinoma	-	-	-	-	-	-	-	-	-	-	5700	42	50.9	1.4	5.3	0.4	ND	98	0.1	283	0.74	ND	ND	Done	ND
	LuCa-022	Disease controls	LuCa-022	Lung Ca	-	-	M	74	-	Adenocarcinoma	-	-	-	-	-	-	-	-	-	-	23100	6	88.5	0	4.5	0	ND	96	24.6	163	0.9	ND	ND	Done	ND
	LuCa-023	Disease controls	LuCa-023	Lung Ca	-	-	M	67	-	Adenocarcinoma	-	-	-	-	-	-	-	-	-	-	5500	24.6	66.2	1.4	7.4	0.4	ND	98	0.01	172	0.7	ND	ND	Done	ND
	LuCa-024	Disease controls	LuCa-024	Lung Ca	-	-	M	67	-	Small cell	-	-	-	-	-	-	-	-	-	-	6690	23.5	68.6	1.8	5.5	0.6	ND	96	0.15	168	0.66	ND	ND	Done	ND
	LuCa-025	Disease controls	LuCa-025	Lung Ca	-	-	M	72	-	Small cell	-	-	-	-	-	-	-	-	-	-	8600	22.1	64.6	7.5	5.3	0.5	ND	96	0.1	165	2.47	ND	ND	Done	ND
	LuCa-026	Disease controls	LuCa-026	Lung Ca	-	-	M	64	-	Small cell	-	-	-	-	-	-	-	-	-	-	7900	28.2	65.9	1.5	3.9	0.5	ND	95	0.01	235	0.76	ND	ND	Done	ND
	LuCa-027	Disease controls	LuCa-027	Lung Ca	-	-	M	62	-	Small cell	-	-	-	-	-	-	-	-	-	-	10200	23.4	60.9	8.6	6.3	0.8	ND	93	0.01	268	0.94	ND	ND	Done	ND
	LuCa-028	Disease controls	LuCa-028	Lung Ca	-	-	M	63	-	Small cell	-	-	-	-	-	-	-	-	-	-	8850	33.9	53.9	3.3	8	0.9	ND	94	0.58	258	1	ND	ND	Done	ND
	LuCa-029	Disease controls	LuCa-029	Lung Ca	-	-	M	78	-	Small cell	-	-	-	-	-	-	-	-	-	-	4700	15.8	76.4	2.1	5.1	0.6	ND	95	1.5	319	1.73	ND	ND	Done	ND
	LuCa-030	Disease controls	LuCa-030	Lung Ca	-	-	M	72	-	Small cell	-	-	-	-	-	-	-	-	-	-	8100	18.5	72	0.5	7	0.5	ND	96	1.4	540	1.05	ND	ND	Done	ND
	LuCa-031	Disease controls	LuCa-031	Lung Ca	-	-	F	56	-	Small cell	-	-	-	-	-	-	-	-	-	-	10400	16.7	76.5	0.2	6.3	0.3	ND	94	1.5	175	0.41	ND	ND	Done	ND
	LuCa-032	Disease controls	LuCa-032	Lung Ca	-	-	M	62	-	Small cell	-	-	-	-	-	-	-	-	-	-	6300	16.2	75.9	0.6	6.8	0.5	ND	97	ND	455	1.08	ND	ND	Done	ND
	LuCa-033	Disease controls	LuCa-033	Lung Ca	-	-	M	71	-	Small cell	-	-	-	-	-	-	-	-	-	-	4800	7.3	77.9	0	14.4	0.4	ND	98	2.2	224	0.79	ND	ND	Done	ND
	LuCa-034	Disease controls	LuCa-034	Lung Ca	-	-	M	73	-	Small cell	-	-	-	-	-	-	-	-	-	-	5470	31.8	56.8	4.4	5.9	1.1	ND	95	0.04	205	ND	ND	ND	Done	ND
	LuCa-035	Disease controls	LuCa-035	Lung Ca	-	-	M	81	-	Small cell	-	-	-	-	-	-	-	-	-	-	4570	20.6	70.4	2.2	6.6	0.2	ND	95	0.12	458	ND	ND	ND	Done	ND
	LuCa-036	Disease controls	LuCa-036	Lung Ca	-	-	M	76	-	Small cell	-	-	-	-	-	-	-	-	-	-	11800	3.6	95	0	1.4	0	ND	ND	1.07	159	0.7	ND	ND	Done	ND
	LuCa-037	Disease controls	LuCa-037	Lung Ca	-	-	F	71	-	Small cell	-	-	-	-	-	-	-	-	-	-	7200	15.7	74.4	3.7	5.5	0.7	ND	94	0.28	261	5.94	ND	ND	Done	ND
	LuCa-038	Disease controls	LuCa-038	Lung Ca	-	-	M	54	-	Small cell	-	-	-	-	-	-	-	-	-	-	10200	13.1	81.4	0.9	4.1	0.5	ND	95	0.01	260	1.35	ND	ND	Done	ND
	LuCa-039	Disease controls	LuCa-039	Lung Ca	-	-	M	77	-	Squamous	-	-	-	-	-	-	-	-	-	-	5950	17.3	71.8	3.2	7.4	0.3	ND	95	2.4	244	0.92	ND	ND	Done	ND
	LuCa-040	Disease controls	LuCa-040	Lung Ca	-	-	M	61	-	Squamous	-	-	-	-	-	-	-	-	-	-	6460	11.8	79.4	1.1	7.4	0.3	ND	96	1.95	165	1.06	ND	ND	Done	ND
	LuCa-041	Disease controls	LuCa-041	Lung Ca	-	-	M	78	-	Squamous	-	-	-	-	-	-	-	-	-	-	5780	18	72.2	1.7	7.6	0.5	ND	97	1.28	236	0.66	ND	ND	Done	ND
	LuCa-042	Disease controls	LuCa-042	Lung Ca	-	-	M	77	-	Squamous	-	-	-	-	-	-	-	-	-	-	6980	29.2	58.6	5.6	5.7	0.9	ND	94	0.24	262	ND	ND	ND	Done	ND
	LuCa-043	Disease controls	LuCa-043	Lung Ca	-	-	M	58	-	Squamous	-	-	-	-	-	-	-	-	-	-	5400	36.8	49.7	8.3	4.8	0.4	ND	96	1.7	187	0.49	ND	ND	Done	ND
	LuCa-044	Disease controls	LuCa-044	Lung Ca	-	-	M	60	-	Squamous	-	-	-	-	-	-	-	-	-	-	7800	4.4	89.6	0.4	5.5	0.1	ND	99	4.8	302	0.7	ND	ND	Done	ND
	LuCa-045	Disease controls	LuCa-045	Lung Ca	-	-	M	72	-	Squamous	-	-	-	-	-	-	-	-	-	-	7600	13.8	75	3.3	7.6	0.3	ND	96	ND	143	3.49	ND	ND	Done	ND
	LuCa-046	Disease controls	LuCa-046	Lung Ca	-	-	M	77	-	Squamous	-	-	-	-	-	-	-	-	-	-	15800	9.1	81.8	3.6	5.9	0.3	ND	94	5.9	243	0.89	ND	ND	Done	ND
	LuCa-047	Disease controls	LuCa-047	Lung Ca	-	-	M	67	-	Squamous	-	-	-	-	-	-	-	-	-	-	6800	11	83.7	1.3	3.7	0.3	ND	96	5.75	262	0.82	ND	ND	Done	ND
	LuCa-048	Disease controls	LuCa-048	Lung Ca	-	-	M	76	-	Squamous	-	-	-	-	-	-	-	-	-	-	11000	11.5	84.9	0.1	3.5	0	ND	98	0.08	385	1.11	ND	ND	Done	ND
	LuCa-049	Disease controls	LuCa-049	Lung Ca	-	-	M	70	-	Squamous	-	-	-	-	-	-	-	-	-	-	5400	31.9	56.6	3.7	7.4	0.4	ND	97	0.78	157	1.07	ND	ND	Done	ND
	LuCa-050	Disease controls	LuCa-050	Lung Ca	-	-	M	75	-	Squamous	-	-	-	-	-	-	-	-	-	-	8800	9.8	82.7	1.1	5.9	0.5	ND	ND	3.42	168	0.85	ND	ND	Done	ND
	LuCa-051	Disease controls	LuCa-051	Lung Ca	-	-	M	74	-	Squamous	-	-	-	-	-	-	-	-	-	-	5680	29	62.1	2.5	6	0.4	ND	97	0.56	168	1.01	ND	ND	Done	ND
	LuCa-052	Disease controls	LuCa-052	Lung Ca	-	-	M	80	-	Squamous	-	-	-	-	-	-	-	-	-	-	17700	9.1	87.1	0.1	3.7	0	ND	98	2.97	214	0.64	ND	ND	Done	ND
	LuCa-053	Disease controls	LuCa-053	Lung Ca	-	-	M	72	-	Squamous	-	-	-	-	-	-	-	-	-	-	5200	23.4	65.6	5.6	4.6	0.8	ND	97	ND	249	0.81	ND	ND	Done	ND
	LuCa-054	Disease controls	LuCa-054	Lung Ca	-	-	F	68	-	Squamous	-	-	-	-	-	-	-	-	-	-	13100	11.5	65	17.5	6	0	ND	97	3	219	0.47	ND	ND	Done	ND
	LuCa-055	Disease controls	LuCa-055	Lung Ca	-	-	M	61	-	Other	-	-	-	-	-	-	-	-	-	-	4680	18.2	70.2	2.4	8.8	0.4	ND	96	0.08	219	0.74	ND	ND	Done	ND
	LuCa-056	Disease controls	LuCa-056	Lung Ca	-	-	M	80	-	Other	-	-	-	-	-	-	-	-	-	-	10000	14.7	72.6	2.7	9.9	0.1	ND	94	12.6	474	1.26	ND	ND	Done	ND
	LuCa-057	Disease controls	LuCa-057	Lung Ca	-	-	F	74	-	Other	-	-	-	-	-	-	-	-	-	-	3500	9.4	84.8	0.8	5	0	ND	99	2.67	176	0.56	ND	ND	Done	ND
	LuCa-058	Disease controls	LuCa-058	Lung Ca	-	-	M	61	-	Other	-	-	-	-	-	-	-	-	-	-	6600	13	71.5	0.5	12.5	0	ND	97	9.2	1386	0.98	ND	ND	Done	ND
	Infe-001	Disease controls	Infe-001	Infectious	-	-	M	60	-	-	-	-	-	-	-	-	-	-	-	-	7300	19	70.4	1.9	7.9	0.8	ND	ND	1.5	336	ND	ND	ND	Done	ND
	Infe-002	Disease controls	Infe-002	Infectious	-	-	M	75	-	-	-	-	-	-	-	-	-	-	-	-	11600	13.6	80.1	1.8	4.5	0	ND	94	0.77	442	1.53	ND	ND	Done	ND
	Infe-003	Disease controls	Infe-003	Infectious	-	-	M	73	-	-	-	-	-	-	-	-	-	-	-	-	4960	17.5	67.2	4	10.9	0.4	ND	98	3.17	227	1.21	ND	ND	Done	ND
	Infe-004	Disease controls	Infe-004	Infectious	-	-	F	72	-	-	-	-	-	-	-	-	-	-	-	-	16700	8.5	86.5	0.1	4.8	0.1	ND	ND	3.79	201	1.29	ND	ND	Done	ND
	Infe-005	Disease controls	Infe-005	Infectious	-	-	M	70	-	-	-	-	-	-	-	-	-	-	-	-	7800	8.5	72.5	6	11	2	ND	97	3	158	1.03	ND	ND	Done	ND
	Infe-006	Disease controls	Infe-006	Infectious	-	-	M	55	-	-	-	-	-	-	-	-	-	-	-	-	8500	21.9	69.7	2.6	5.4	0.4	ND	94	5.3	193	0.69	ND	ND	Done	ND
	Infe-007	Disease controls	Infe-007	Infectious	-	-	M	75	-	-	-	-	-	-	-	-	-	-	-	-	42200	3	92.5	0	4.5	0	ND	97	34.8	300	0.9	ND	ND	Done	ND
	Infe-008	Disease controls	Infe-008	Infectious	-	-	M	74	-	-	-	-	-	-	-	-	-	-	-	-	13500	8.5	86	0.3	5.1	0.1	ND	96	28.2	184	1.2	ND	ND	Done	ND
	Infe-009	Disease controls	Infe-009	Infectious	-	-	M	36	-	-	-	-	-	-	-	-	-	-	-	-	16980	6	76	0	10	0	ND	93	3.04	180	ND	ND	ND	Done	ND
	Infe-010	Disease controls	Infe-010	Infectious	-	-	F	65	-	-	-	-	-	-	-	-	-	-	-	-	4900	23.3	65.9	3.7	6.9	0.2	ND	95	4.11	127	0.56	ND	ND	Done	ND
	Infe-011	Disease controls	Infe-011	Infectious	-	-	M	75	-	-	-	-	-	-	-	-	-	-	-	-	8100	9.7	82.5	0.1	7.5	0.2	ND	95	25.2	16	1.13	ND	ND	Done	ND
	Infe-012	Disease controls	Infe-012	Infectious	-	-	M	81	-	-	-	-	-	-	-	-	-	-	-	-	7900	9.5	77	3	10	0	ND	93	24.5	173	0.7	ND	ND	Done	ND
	Infe-013	Disease controls	Infe-013	Infectious	-	-	M	76	-	-	-	-	-	-	-	-	-	-	-	-	6300	32.9	52.4	7.5	6.7	0.5	ND	97	ND	217	0.68	ND	ND	Done	ND
	Infe-014	Disease controls	Infe-014	Infectious	-	-	M	79	-	-	-	-	-	-	-	-	-	-	-	-	7900	10.7	76.4	3.9	8.7	0.3	ND	94	6.4	92	0.78	ND	ND	Done	ND
	Infe-015	Disease controls	Infe-015	Infectious	-	-	F	73	-	-	-	-	-	-	-	-	-	-	-	-	4100	41.1	46.9	4.9	6.6	0.5	ND	98	0.06	195	0.44	ND	ND	Done	ND
	Infe-016	Disease controls	Infe-016	Infectious	-	-	M	75	-	-	-	-	-	-	-	-	-	-	-	-	8100	18.3	72.1	0.7	8.3	0.6	ND	99	16.3	141	0.51	ND	ND	Done	ND
	Infe-017	Disease controls	Infe-017	Infectious	-	-	M	76	-	-	-	-	-	-	-	-	-	-	-	-	10500	5.6	87.9	0	6.3	0.2	ND	97	107	329	0.75	ND	ND	Done	ND
	Infe-018	Disease controls	Infe-018	Infectious	-	-	M	76	-	-	-	-	-	-	-	-	-	-	-	-	6300	16.6	72.4	4.6	5.8	0.6	ND	91	6.55	138	0.79	ND	ND	Done	ND
	Infe-019	Disease controls	Infe-019	Infectious	-	-	M	80	-	-	-	-	-	-	-	-	-	-	-	-	4100	41.3	44.5	1.2	12	1	ND	97	0.56	263	0.92	ND	ND	Done	ND
	NTM-001	Disease controls	NTM-001	NTM	-	-	F	66	-	-	-	-	-	-	-	-	-	-	-	-	3470	23.3	63.4	4.6	8.4	0.3	ND	ND	1.34	161	0.68	ND	ND	Done	ND
	NTM-002	Disease controls	NTM-002	NTM	-	-	M	64	-	-	-	-	-	-	-	-	-	-	-	-	6290	24.8	64.6	3.3	6.8	0.5	ND	98	0.49	179	0.8	ND	ND	Done	ND
	NTM-003	Disease controls	NTM-003	NTM	-	-	F	63	-	-	-	-	-	-	-	-	-	-	-	-	ND	ND	ND	ND	ND	ND	ND	ND	ND	ND	ND	ND	ND	Done	ND
	NTM-004	Disease controls	NTM-004	NTM	-	-	F	65	-	-	-	-	-	-	-	-	-	-	-	-	ND	ND	ND	ND	ND	ND	ND	96	ND	ND	ND	ND	ND	Done	ND
	NTM-005	Disease controls	NTM-005	NTM	-	-	M	67	-	-	-	-	-	-	-	-	-	-	-	-	6430	34.1	51.3	5.3	8.4	0.9	ND	97	0.06	218	0.98	ND	ND	Done	ND
	NTM-006	Disease controls	NTM-006	NTM	-	-	M	78	-	-	-	-	-	-	-	-	-	-	-	-	13500	12	76	0	11	0	ND	98	1.18	235	0.45	ND	ND	Done	ND
	NTM-007	Disease controls	NTM-007	NTM	-	-	M	81	-	-	-	-	-	-	-	-	-	-	-	-	5700	14.8	73.9	4.6	6.3	0.4	ND	97	10	223	0.73	ND	ND	Done	ND
	NTM-008	Disease controls	NTM-008	NTM	-	-	F	74	-	-	-	-	-	-	-	-	-	-	-	-	9600	11.4	82.8	1.8	3.8	0.2	ND	98	0.7	197	0.53	ND	ND	Done	ND
	NTM-009	Disease controls	NTM-009	NTM	-	-	F	63	-	-	-	-	-	-	-	-	-	-	-	-	5400	22.2	65.6	3.1	8.7	0.4	ND	36	0.4	170	0.59	ND	ND	Done	ND
	NTM-010	Disease controls	NTM-010	NTM	-	-	F	78	-	-	-	-	-	-	-	-	-	-	-	-	6000	22.5	70.3	2	4.7	0.5	ND	94	0.3	203	1.07	ND	ND	Done	ND
	NTM-011	Disease controls	NTM-011	NTM	-	-	F	64	-	-	-	-	-	-	-	-	-	-	-	-	9640	20.3	75.2	1	3.4	0.1	ND	97	1.36	143	ND	ND	ND	Done	ND
	NTM-012	Disease controls	NTM-012	NTM	-	-	F	52	-	-	-	-	-	-	-	-	-	-	-	-	3340	27.8	60.5	2.4	9	2.4	ND	86	0.11	162	ND	ND	ND	Done	ND
	NTM-013	Disease controls	NTM-013	NTM	-	-	F	51	-	-	-	-	-	-	-	-	-	-	-	-	5400	25	63.2	3.1	8.3	0.4	ND	98	0.5	175	0.64	ND	ND	Done	ND
	NTM-014	Disease controls	NTM-014	NTM	-	-	M	76	-	-	-	-	-	-	-	-	-	-	-	-	6300	16	61.3	13.6	8.8	0.3	ND	95	10.7	294	0.76	ND	ND	Done	ND
	IIPs-001	Disease controls	IIPs-001	IIPs	-	Acute exarbation (AE-IPF)	M	74	-	-	-	-	-	-	-	-	-	-	-	-	9400	13.1	71.5	7.8	7.3	0.3	ND	93	1.2	400	0.77	ND	ND	Done	Done
	IIPs-002	Disease controls	IIPs-002	IIPs	-	Acute exarbation (AE-IPF)	M	58	-	-	-	-	-	-	-	-	-	-	-	-	15500	26.6	66.5	2.3	4.1	0.5	ND	96	12.2	489	0.79	ND	ND	Done	ND
	IIPs-003	Disease controls	IIPs-003	IIPs	-	Acute exarbation (AE-IPF)	M	80	-	-	-	-	-	-	-	-	-	-	-	-	11000	13	69.5	10	6.5	0.5	ND	96	6.2	268	0.94	ND	ND	Done	ND
	IIPs-004	Disease controls	IIPs-004	IIPs	-	Acute exarbation (AE-IPF)	M	63	-	-	-	-	-	-	-	-	-	-	-	-	21400	4	83	0	6	0	ND	95	3.1	299	0.78	ND	ND	Done	Done
	IIPs-005	Disease controls	IIPs-005	IIPs	-	Acute exarbation (AE-IPF)	M	70	-	-	-	-	-	-	-	-	-	-	-	-	14700	24	68	1	7	0	ND	92	0.64	543	0.65	ND	ND	Done	ND
	IIPs-006	Disease controls	IIPs-006	IIPs	-	Acute exarbation (AIP)	M	60	-	-	-	-	-	-	-	-	-	-	-	-	10200	16.5	75.5	1.5	5	1	ND	93	4.1	468	0.72	ND	ND	Done	Done
	IIPs-007	Disease controls	IIPs-007	IIPs	-	IPF	M	46	-	-	-	-	-	-	-	-	-	-	-	-	6930	27.6	61.2	5.5	4.8	0.9	ND	94	0.13	236	1.02	ND	ND	Done	ND
	IIPs-008	Disease controls	IIPs-008	IIPs	-	IPF	M	52	-	-	-	-	-	-	-	-	-	-	-	-	10400	10.2	87.1	0.2	2.1	0.4	ND	94	1.8	305	0.59	ND	ND	Done	ND
	IIPs-009	Disease controls	IIPs-009	IIPs	-	IPF	M	74	-	-	-	-	-	-	-	-	-	-	-	-	7510	39.5	53	2.5	4.7	0.3	ND	97	0.21	210	ND	ND	ND	Done	ND
	IIPs-010	Disease controls	IIPs-010	IIPs	-	IPF	M	79	-	-	-	-	-	-	-	-	-	-	-	-	9700	53.1	39.4	2.4	4.9	0.2	ND	96	9.32	200	0.89	ND	ND	Done	ND
	IIPs-011	Disease controls	IIPs-011	IIPs	-	IPF	M	77	-	-	-	-	-	-	-	-	-	-	-	-	10690	53.8	31.2	4.5	9.8	0.7	ND	94	0.41	323	0.77	ND	ND	Done	ND
	IIPs-012	Disease controls	IIPs-012	IIPs	-	IPF	M	75	-	-	-	-	-	-	-	-	-	-	-	-	15840	25.1	69.4	0.5	4.2	0.8	ND	95	0.04	248	ND	ND	ND	Done	ND
	IIPs-013	Disease controls	IIPs-013	IIPs	-	IPF	M	63	-	-	-	-	-	-	-	-	-	-	-	-	12190	17.8	73.8	3.4	4.7	0.3	ND	93	1.29	348	1	ND	ND	Done	ND
	IIPs-014	Disease controls	IIPs-014	IIPs	-	IPF	M	79	-	-	-	-	-	-	-	-	-	-	-	-	7860	29.8	61.2	1.8	6.9	0.3	ND	96	0.77	206	0.8	ND	ND	Done	ND
	IIPs-015	Disease controls	IIPs-015	IIPs	-	IPF	M	61	-	-	-	-	-	-	-	-	-	-	-	-	4910	22.2	65.2	3.7	8.1	0.8	ND	95	0.23	187	0.73	ND	ND	Done	ND
	IIPs-016	Disease controls	IIPs-016	IIPs	-	IPF	M	77	-	-	-	-	-	-	-	-	-	-	-	-	3950	35.9	52.7	4.6	6.8	0	ND	94	0.44	211	0.59	ND	ND	Done	ND
	IIPs-017	Disease controls	IIPs-017	IIPs	-	IPF	M	76	-	-	-	-	-	-	-	-	-	-	-	-	10090	19.7	70.4	2.8	6.3	0.8	ND	97	2.08	343	0.84	ND	ND	Done	ND
	IIPs-018	Disease controls	IIPs-018	IIPs	-	IPF	M	73	-	-	-	-	-	-	-	-	-	-	-	-	9730	23.6	61.9	3.6	10.9	0	ND	95	0.15	238	1.06	ND	ND	Done	ND
	IIPs-019	Disease controls	IIPs-019	IIPs	-	IPF	M	79	-	-	-	-	-	-	-	-	-	-	-	-	6850	22.9	66.9	2	7.3	0.9	ND	96	0.08	227	0.69	ND	ND	Done	ND
	IIPs-020	Disease controls	IIPs-020	IIPs	-	IPF	M	75	-	-	-	-	-	-	-	-	-	-	-	-	7380	24.1	61	6.2	8	0.7	ND	94	0.16	195	1.02	ND	ND	Done	ND
	IIPs-021	Disease controls	IIPs-021	IIPs	-	IPF	M	70	-	-	-	-	-	-	-	-	-	-	-	-	8810	33.5	52.8	4.8	8.3	0.6	ND	98	0.11	238	1	ND	ND	Done	ND
	IIPs-022	Disease controls	IIPs-022	IIPs	-	IPF	F	77	-	-	-	-	-	-	-	-	-	-	-	-	5820	26.6	62.7	4.3	5.7	0.7	ND	96	0.08	277	0.62	ND	ND	Done	ND
	IIPs-023	Disease controls	IIPs-023	IIPs	-	IPF	M	76	-	-	-	-	-	-	-	-	-	-	-	-	5600	22	65.3	6.4	5	1.3	ND	97	1.37	102	1.04	ND	ND	Done	ND
	IIPs-024	Disease controls	IIPs-024	IIPs	-	IPF	M	69	-	-	-	-	-	-	-	-	-	-	-	-	9300	23.5	72.8	0.1	3	0.6	ND	95	0.34	300	0.74	ND	ND	Done	ND
	IIPs-025	Disease controls	IIPs-025	IIPs	-	IPF	M	68	-	-	-	-	-	-	-	-	-	-	-	-	6800	21.3	71.2	2.5	4.7	0.3	ND	95	0.12	246	0.72	ND	ND	Done	ND
	IIPs-026	Disease controls	IIPs-026	IIPs	-	IPF	M	65	-	-	-	-	-	-	-	-	-	-	-	-	6020	23.4	69	0.7	6.1	0.8	ND	96	0.48	222	1.09	ND	ND	Done	ND
	IIPs-027	Disease controls	IIPs-027	IIPs	-	IPF	F	74	-	-	-	-	-	-	-	-	-	-	-	-	7210	13.3	77.5	2.9	5.7	0.6	ND	90	0.37	232	0.58	ND	ND	Done	ND
	IIPs-028	Disease controls	IIPs-028	IIPs	-	IPF	M	73	-	-	-	-	-	-	-	-	-	-	-	-	7080	15.5	76.3	2.4	5.4	0.4	ND	97	1.26	217	0.84	ND	ND	Done	ND
	IIPs-029	Disease controls	IIPs-029	IIPs	-	IPF	M	71	-	-	-	-	-	-	-	-	-	-	-	-	4910	31.8	61.7	1.6	3.9	1	ND	98	0.07	272	0.95	ND	ND	Done	ND
	IIPs-030	Disease controls	IIPs-030	IIPs	-	IPF	M	66	-	-	-	-	-	-	-	-	-	-	-	-	4200	6.5	80	1	5	0	ND	93	6.4	510	0.76	ND	ND	Done	ND
	IIPs-031	Disease controls	IIPs-031	IIPs	-	NSIP	M	76	-	-	-	-	-	-	-	-	-	-	-	-	11800	24.4	69	1.6	4.7	0.3	ND	96	1.36	315	0.84	ND	ND	Done	ND
	IIPs-032	Disease controls	IIPs-032	IIPs	-	NSIP	F	74	-	-	-	-	-	-	-	-	-	-	-	-	5000	8.5	79.5	0.5	10.5	1	ND	96	2.37	290	1.96	ND	ND	Done	ND
	IIPs-033	Disease controls	IIPs-033	IIPs	-	NSIP	M	83	-	-	-	-	-	-	-	-	-	-	-	-	7600	27.4	58.4	0.9	12.8	0	ND	95	0.43	323	0.86	ND	ND	Done	ND
	IIPs-034	Disease controls	IIPs-034	IIPs	-	NSIP	M	76	-	-	-	-	-	-	-	-	-	-	-	-	5840	17.6	74.9	1	6.2	0.3	ND	98	0.02	214	ND	ND	ND	Done	ND
	IIPs-035	Disease controls	IIPs-035	IIPs	-	NSIP	F	52	-	-	-	-	-	-	-	-	-	-	-	-	5750	27.1	63.4	1.2	7.8	0.5	ND	93	0.52	253	ND	ND	ND	Done	ND
	IIPs-036	Disease controls	IIPs-036	IIPs	-	NSIP	M	73	-	-	-	-	-	-	-	-	-	-	-	-	10000	14	78.1	1.6	6.1	0.2	ND	93	13.15	366	0.74	ND	ND	Done	ND
	IIPs-037	Disease controls	IIPs-037	IIPs	-	NSIP	M	unk	-	-	-	-	-	-	-	-	-	-	-	-	9700	31	59.7	2.1	6.8	0.4	ND	98	0.04	312	1.04	ND	ND	Done	ND
	IIPs-038	Disease controls	IIPs-038	IIPs	-	Other	M	63	-	-	-	-	-	-	-	-	-	-	-	-	10400	12.2	75.1	5.4	7	0.3	ND	98	1.05	286	ND	ND	ND	Done	ND
	IIPs-039	Disease controls	IIPs-039	IIPs	-	Other	F	56	-	-	-	-	-	-	-	-	-	-	-	-	7400	18.6	51.8	23.9	0	0	ND	97	8	183	0.51	ND	ND	Done	ND
	IIPs-040	Disease controls	IIPs-040	IIPs	-	Other	F	41	-	-	-	-	-	-	-	-	-	-	-	-	10300	12.7	76.1	6.1	4.3	0.8	ND	95	0.53	344	0.48	ND	ND	Done	ND
	IIPs-041	Disease controls	IIPs-041	IIPs	-	Other	F	71	-	-	-	-	-	-	-	-	-	-	-	-	12300	8.9	82.5	3	5.4	0.2	ND	95	6.5	201	0.6	ND	ND	Done	ND
	IIPs-042	Disease controls	IIPs-042	IIPs	-	Other	M	71	-	-	-	-	-	-	-	-	-	-	-	-	7270	33.8	55.9	3.2	6.1	1	ND	95	0.24	209	1.03	ND	ND	Done	ND
	IIPs-043	Disease controls	IIPs-043	IIPs	-	Other	F	67	-	-	-	-	-	-	-	-	-	-	-	-	6300	10.5	83	0.3	5.6	0.6	ND	97	0.04	270	0.85	ND	ND	Done	ND
	CTD-001	Disease controls	CTD-001	CTD	-	-	F	53	-	-	-	-	-	-	-	-	-	-	-	-	9500	26	66	0.6	6.4	0.2	ND	95	1.08	376	0.57	ND	ND	Done	ND
	CTD-002	Disease controls	CTD-002	CTD	-	-	F	65	-	-	-	-	-	-	-	-	-	-	-	-	7800	22.2	73.3	0.5	3.6	0.4	ND	97	12.11	196	0.54	ND	ND	Done	ND
	CTD-003	Disease controls	CTD-003	CTD	-	-	M	74	-	-	-	-	-	-	-	-	-	-	-	-	11300	21	69.6	2.2	7	0.2	ND	98	14.6	401	0.97	ND	ND	Done	ND
	CTD-004	Disease controls	CTD-004	CTD	-	-	F	69	-	-	-	-	-	-	-	-	-	-	-	-	10300	6.6	89.4	0.6	3.2	0.2	ND	93	3	273	0.56	ND	ND	Done	ND
	CTD-005	Disease controls	CTD-005	CTD	-	-	F	70	-	-	-	-	-	-	-	-	-	-	-	-	5900	23.8	69.1	0.5	6.3	0.3	ND	93	0.2	202	0.53	ND	ND	Done	ND
	CTD-006	Disease controls	CTD-006	CTD	-	-	F	70	-	-	-	-	-	-	-	-	-	-	-	-	13900	12.1	81.6	1.8	4.4	0.1	ND	95	15.3	223	0.6	ND	ND	Done	ND
	CTD-007	Disease controls	CTD-007	CTD	-	-	F	66	-	-	-	-	-	-	-	-	-	-	-	-	7800	26.6	66.6	2.8	3.7	0.3	ND	95	0.2	280	0.57	ND	ND	Done	ND
	CTD-008	Disease controls	CTD-008	CTD	-	-	M	66	-	-	-	-	-	-	-	-	-	-	-	-	4200	6.5	80	1	5	0	ND	93	6.4	510	ND	ND	ND	Done	ND
	CTD-009	Disease controls	CTD-009	CTD	-	-	F	77	-	-	-	-	-	-	-	-	-	-	-	-	6900	27.1	66.2	1.3	5.1	0.3	ND	99	0.19	197	0.64	ND	ND	Done	ND
	CTD-010	Disease controls	CTD-010	CTD	-	-	F	53	-	-	-	-	-	-	-	-	-	-	-	-	11200	10.8	83.8	0.7	4.4	0.3	ND	94	0.08	485	0.47	ND	ND	Done	ND
	CTD-011	Disease controls	CTD-011	CTD	-	-	M	68	-	-	-	-	-	-	-	-	-	-	-	-	7500	30.4	61.3	2	6	0.3	ND	95	0.48	213	0.82	ND	ND	Done	ND
	CTD-012	Disease controls	CTD-012	CTD	-	-	M	77	-	-	-	-	-	-	-	-	-	-	-	-	12300	10.2	85	1.2	3.5	0.1	ND	99	18.2	207	1.74	ND	ND	Done	ND
	CTD-013	Disease controls	CTD-013	CTD	-	-	M	67	-	-	-	-	-	-	-	-	-	-	-	-	11400	14	75.5	3.5	6.5	0.5	ND	96	5.9	252	0.59	ND	ND	Done	ND
	CTD-014	Disease controls	CTD-014	CTD	-	-	F	69	-	-	-	-	-	-	-	-	-	-	-	-	9630	16.7	80.8	0.2	2.2	0.1	ND	96	0.12	206	0.92	ND	ND	Done	ND
	CTD-015	Disease controls	CTD-015	CTD	-	-	F	50	-	-	-	-	-	-	-	-	-	-	-	-	7750	33.5	59.3	0.8	6.1	0.3	ND	98	0.13	239	ND	ND	ND	Done	ND
	CTD-016	Disease controls	CTD-016	CTD	-	-	F	63	-	-	-	-	-	-	-	-	-	-	-	-	5260	26.4	65.1	0.17	2.7	0.01	ND	98	0.07	211	ND	ND	ND	Done	ND
	CTD-017	Disease controls	CTD-017	CTD	-	-	F	83	-	-	-	-	-	-	-	-	-	-	-	-	10370	13.9	81	0.3	4.7	0	ND	99	0.04	260	ND	ND	ND	Done	ND
	CTD-018	Disease controls	CTD-018	CTD	-	-	F	71	-	-	-	-	-	-	-	-	-	-	-	-	7410	35.6	26	3.88	9.2	0.3	ND	98	0.04	236	ND	ND	ND	Done	ND
	CTD-019	Disease controls	CTD-019	CTD	-	-	M	61	-	-	-	-	-	-	-	-	-	-	-	-	9120	24	66	2	4	0	ND	98	0.34	331	1.07	ND	ND	Done	ND
	CTD-020	Disease controls	CTD-020	CTD	-	-	M	60	-	-	-	-	-	-	-	-	-	-	-	-	7960	21.4	70.6	3.1	4.5	0.4	ND	95	0.32	388	0.85	ND	ND	Done	ND
	CTD-021	Disease controls	CTD-021	CTD	-	-	F	67	-	-	-	-	-	-	-	-	-	-	-	-	9000	25.1	64.4	2.7	7	0.8	ND	99	0.08	210	0.96	ND	ND	Done	ND
	CTD-022	Disease controls	CTD-022	CTD	-	-	M	80	-	-	-	-	-	-	-	-	-	-	-	-	8800	15.3	76.6	3.2	4.6	0.3	ND	98	0.13	201	1.42	ND	ND	Done	ND
	CTD-023	Disease controls	CTD-023	CTD	-	-	F	69	-	-	-	-	-	-	-	-	-	-	-	-	11100	13.7	80.2	0.7	5.3	0.1	ND	96	0.19	ND	0.74	ND	ND	Done	ND
	CTD-024	Disease controls	CTD-024	CTD	-	-	F	58	-	-	-	-	-	-	-	-	-	-	-	-	12600	15.7	79.5	0.3	4.4	0.1	ND	95	0.22	273	1.32	ND	ND	Done	ND
	CTD-025	Disease controls	CTD-025	CTD	-	-	M	65	-	-	-	-	-	-	-	-	-	-	-	-	9700	27	66.4	1.7	4.2	0.7	ND	97	0.2	171	0.51	ND	ND	Done	ND
	COPD-001	Disease controls	COPD-001	COPD	-	-	F	76	-	-	-	-	-	-	-	-	-	-	-	-	7060	16.7	72.7	1.7	8.5	0.4	ND	96	0.16	177	1.62	ND	ND	Done	ND
	COPD-002	Disease controls	COPD-002	COPD	-	-	M	70	-	-	-	-	-	-	-	-	-	-	-	-	11600	30.6	63.4	0.9	4.9	0.2	ND	93	1.99	258	0.81	ND	ND	Done	ND
	COPD-003	Disease controls	COPD-003	COPD	-	-	M	71	-	-	-	-	-	-	-	-	-	-	-	-	8900	22.7	70.7	0.5	5.9	0.2	ND	93	1.1	182	0.62	ND	ND	Done	ND
	COPD-004	Disease controls	COPD-004	COPD	-	-	M	51	-	-	-	-	-	-	-	-	-	-	-	-	7900	20.3	72	2.6	4.3	0.8	ND	92	0.01	190	0.69	ND	ND	Done	ND
	COPD-005	Disease controls	COPD-005	COPD	-	-	M	57	-	-	-	-	-	-	-	-	-	-	-	-	7100	22.5	66	4	6	1	ND	95	0.3	255	1.04	ND	ND	Done	ND
	COPD-006	Disease controls	COPD-006	COPD	-	-	M	72	-	-	-	-	-	-	-	-	-	-	-	-	11100	17.5	66.5	6.5	7.5	1	ND	94	4.8	425	0.91	ND	ND	Done	ND
	COPD-007	Disease controls	COPD-007	COPD	-	-	M	66	-	-	-	-	-	-	-	-	-	-	-	-	6300	12.5	80.5	0	7	0	ND	98	0.01	221	0.61	ND	ND	Done	ND
	COPD-008	Disease controls	COPD-008	COPD	-	-	M	56	-	-	-	-	-	-	-	-	-	-	-	-	10800	5	88	0	3	1	ND	94	2	151	0.38	ND	ND	Done	ND
	COPD-009	Disease controls	COPD-009	COPD	-	-	F	76	-	-	-	-	-	-	-	-	-	-	-	-	7060	26.8	66.7	2	4.2	0.3	ND	94	0.05	171	ND	ND	ND	Done	ND
	COPD-010	Disease controls	COPD-010	COPD	-	-	M	64	-	-	-	-	-	-	-	-	-	-	-	-	2820	11.3	78.4	3.2	6.7	0.4	ND	92	0.51	329	1.75	ND	ND	Done	ND
	COPD-011	Disease controls	COPD-011	COPD	-	-	M	80	-	-	-	-	-	-	-	-	-	-	-	-	3580	25.4	63.9	2.8	7.3	0.6	ND	90	0.08	277	0.84	ND	ND	Done	ND
	COPD-012	Disease controls	COPD-012	COPD	-	-	M	53	-	-	-	-	-	-	-	-	-	-	-	-	7300	4	88	2	5	0	ND	94	1.7	363	0.73	ND	ND	Done	ND
	COPD-013	Disease controls	COPD-013	COPD	-	-	M	80	-	-	-	-	-	-	-	-	-	-	-	-	6300	ND	ND	ND	ND	ND	ND	94	5.2	168	0.86	ND	ND	Done	ND
	COPD-014	Disease controls	COPD-014	COPD	-	-	M	67	-	-	-	-	-	-	-	-	-	-	-	-	5300	9	82.5	0.5	7	0	ND	95	5	270	0.61	ND	ND	Done	ND
	COPD-015	Disease controls	COPD-015	COPD	-	-	M	66	-	-	-	-	-	-	-	-	-	-	-	-	10800	7.7	85.1	2.2	4.9	0.1	ND	96	2.5	3260	0.82	ND	ND	Done	ND
	BA-001	Disease controls	BA-001	BA	-	-	M	66	-	-	-	-	-	-	-	-	-	-	-	-	4890	20.2	60.3	11.9	7.2	0.4	ND	ND	ND	169	0.92	ND	ND	Done	ND
	BA-002	Disease controls	BA-002	BA	-	-	F	77	-	-	-	-	-	-	-	-	-	-	-	-	7900	8.4	87.5	0	4.1	0	ND	95	0.03	212	1.05	ND	ND	Done	ND
	BA-003	Disease controls	BA-003	BA	-	-	F	70	-	-	-	-	-	-	-	-	-	-	-	-	7100	46	37.5	11.7	4.5	0.3	ND	98	1.04	180	0.66	ND	ND	Done	ND
	BA-004	Disease controls	BA-004	BA	-	-	F	51	-	-	-	-	-	-	-	-	-	-	-	-	4700	47.6	42.6	4.7	4	1.1	ND	ND	ND	ND	ND	ND	ND	Done	ND
	BA-005	Disease controls	BA-005	BA	-	-	F	58	-	-	-	-	-	-	-	-	-	-	-	-	9900	25.3	69.7	0.8	4	0.2	ND	97	0.3	194	0.86	ND	ND	Done	ND
	BA-006	Disease controls	BA-006	BA	-	-	M	79	-	-	-	-	-	-	-	-	-	-	-	-	6300	25	56.6	10.7	7.1	0.6	ND	96	0.1	178	0.71	ND	ND	Done	ND
	BA-007	Disease controls	BA-007	BA	-	-	F	49	-	-	-	-	-	-	-	-	-	-	-	-	11200	26	64.7	5.3	3.7	0.3	ND	98	0.5	232	0.51	ND	ND	Done	ND
	BA-008	Disease controls	BA-008	BA	-	-	F	62	-	-	-	-	-	-	-	-	-	-	-	-	8540	20.1	61.3	11.8	6.1	0.7	ND	98	0.05	189	ND	ND	ND	Done	ND
	BA-009	Disease controls	BA-009	BA	-	-	F	43	-	-	-	-	-	-	-	-	-	-	-	-	7190	30.7	61.1	3.2	4.7	0.3	ND	95	0.12	132	ND	ND	ND	Done	ND
	BA-010	Disease controls	BA-010	BA	-	-	F	87	-	-	-	-	-	-	-	-	-	-	-	-	4660	29.6	55.4	8.8	5.6	0.6	ND	98	0.15	339	0.78	ND	ND	Done	ND
	BA-011	Disease controls	BA-011	BA	-	-	M	49	-	-	-	-	-	-	-	-	-	-	-	-	9440	30	55.5	6.6	7.6	0.3	ND	99	0.13	230	0.82	ND	ND	Done	ND
	BA-012	Disease controls	BA-012	BA	-	-	F	51	-	-	-	-	-	-	-	-	-	-	-	-	ND	ND	ND	ND	ND	ND	ND	98	0.3	254	0.73	ND	ND	Done	ND
	HV-001	Discovery cohort	HV-001	HV	-	-	F	61	-	-	-	-	-	-	-	-	-	-	-	-	ND	ND	ND	ND	ND	ND	ND	ND	ND	ND	ND	ND	Done	Done	ND
	HV-002	Discovery cohort	HV-002	HV	-	-	F	64	-	-	-	-	-	-	-	-	-	-	-	-	ND	ND	ND	ND	ND	ND	ND	ND	ND	ND	ND	ND	Done	Done	ND
	HV-003	Discovery cohort	HV-003	HV	-	-	F	61	-	-	-	-	-	-	-	-	-	-	-	-	ND	ND	ND	ND	ND	ND	ND	ND	ND	ND	ND	ND	Done	Done	ND
	HV-004	Discovery cohort	HV-004	HV	-	-	F	55	-	-	-	-	-	-	-	-	-	-	-	-	ND	ND	ND	ND	ND	ND	ND	ND	ND	ND	ND	ND	Done	Done	ND
	HV-005	Discovery cohort	HV-005	HV	-	-	F	65	-	-	-	-	-	-	-	-	-	-	-	-	ND	ND	ND	ND	ND	ND	ND	ND	ND	ND	ND	ND	Done	Done	ND
	HV-006	Discovery cohort	HV-006	HV	-	-	F	65	-	-	-	-	-	-	-	-	-	-	-	-	ND	ND	ND	ND	ND	ND	ND	ND	ND	ND	ND	ND	Done	Done	ND
	HV-007	Discovery cohort	HV-007	HV	-	-	F	63	-	-	-	-	-	-	-	-	-	-	-	-	ND	ND	ND	ND	ND	ND	ND	ND	ND	ND	ND	ND	Done	Done	ND
	HV-008	Discovery cohort	HV-008	HV	-	-	F	63	-	-	-	-	-	-	-	-	-	-	-	-	ND	ND	ND	ND	ND	ND	ND	ND	ND	ND	ND	ND	Done	Done	ND
	HV-009	Discovery cohort	HV-009	HV	-	-	F	56	-	-	-	-	-	-	-	-	-	-	-	-	ND	ND	ND	ND	ND	ND	ND	ND	ND	ND	ND	ND	Done	Done	ND
	HV-010	Discovery cohort	HV-010	HV	-	-	F	59	-	-	-	-	-	-	-	-	-	-	-	-	ND	ND	ND	ND	ND	ND	ND	ND	ND	ND	ND	ND	Done	Done	ND
	HV-011	Discovery cohort	HV-011	HV	-	-	F	63	-	-	-	-	-	-	-	-	-	-	-	-	ND	ND	ND	ND	ND	ND	ND	ND	ND	ND	ND	ND	Done	Done	ND
	HV-012	Discovery cohort	HV-012	HV	-	-	F	61	-	-	-	-	-	-	-	-	-	-	-	-	ND	ND	ND	ND	ND	ND	ND	ND	ND	ND	ND	ND	Done	Done	ND
	HV-013	Discovery cohort	HV-013	HV	-	-	M	62	-	-	-	-	-	-	-	-	-	-	-	-	ND	ND	ND	ND	ND	ND	ND	ND	ND	ND	ND	ND	Done	Done	ND
	HV-014	Discovery cohort	HV-014	HV	-	-	M	58	-	-	-	-	-	-	-	-	-	-	-	-	ND	ND	ND	ND	ND	ND	ND	ND	ND	ND	ND	ND	Done	Done	ND
	HV-015	Discovery cohort	HV-015	HV	-	-	M	57	-	-	-	-	-	-	-	-	-	-	-	-	ND	ND	ND	ND	ND	ND	ND	ND	ND	ND	ND	ND	Done	Done	ND
	HV-016	Discovery cohort	HV-016	HV	-	-	M	61	-	-	-	-	-	-	-	-	-	-	-	-	ND	ND	ND	ND	ND	ND	ND	ND	ND	ND	ND	ND	Done	Done	ND
	HV-017	Discovery cohort	HV-017	HV	-	-	M	60	-	-	-	-	-	-	-	-	-	-	-	-	ND	ND	ND	ND	ND	ND	ND	ND	ND	ND	ND	ND	Done	Done	ND
	HV-018	Discovery cohort	HV-018	HV	-	-	M	62	-	-	-	-	-	-	-	-	-	-	-	-	ND	ND	ND	ND	ND	ND	ND	ND	ND	ND	ND	ND	Done	Done	ND
	HV-019	Discovery cohort	HV-019	HV	-	-	M	58	-	-	-	-	-	-	-	-	-	-	-	-	ND	ND	ND	ND	ND	ND	ND	ND	ND	ND	ND	ND	Done	Done	ND
	HV-020	Discovery cohort	HV-020	HV	-	-	M	58	-	-	-	-	-	-	-	-	-	-	-	-	ND	ND	ND	ND	ND	ND	ND	ND	ND	ND	ND	ND	Done	Done	ND
	HV-021	Discovery cohort	HV-021	HV	-	-	M	58	-	-	-	-	-	-	-	-	-	-	-	-	ND	ND	ND	ND	ND	ND	ND	ND	ND	ND	ND	ND	Done	Done	ND
	HV-022	Discovery cohort	HV-022	HV	-	-	M	57	-	-	-	-	-	-	-	-	-	-	-	-	ND	ND	ND	ND	ND	ND	ND	ND	ND	ND	ND	ND	Done	Done	ND
	HV-023	Discovery cohort	HV-023	HV	-	-	M	58	-	-	-	-	-	-	-	-	-	-	-	-	ND	ND	ND	ND	ND	ND	ND	ND	ND	ND	ND	ND	Done	Done	ND
	HV-024	Discovery cohort	HV-024	HV	-	-	M	61	-	-	-	-	-	-	-	-	-	-	-	-	ND	ND	ND	ND	ND	ND	ND	ND	ND	ND	ND	ND	Done	Done	ND
	HV-025	Validation cohort	HV-025	HV	-	-	F	41	-	-	-	-	-	-	-	-	-	-	-	-	ND	ND	ND	ND	ND	ND	ND	ND	ND	ND	ND	ND	ND	Done	ND
	HV-026	Validation cohort	HV-026	HV	-	-	F	42	-	-	-	-	-	-	-	-	-	-	-	-	ND	ND	ND	ND	ND	ND	ND	ND	ND	ND	ND	ND	ND	Done	ND
	HV-027	Validation cohort	HV-027	HV	-	-	F	48	-	-	-	-	-	-	-	-	-	-	-	-	ND	ND	ND	ND	ND	ND	ND	ND	ND	ND	ND	ND	ND	Done	ND
	HV-028	Validation cohort	HV-028	HV	-	-	F	48	-	-	-	-	-	-	-	-	-	-	-	-	ND	ND	ND	ND	ND	ND	ND	ND	ND	ND	ND	ND	ND	Done	ND
	HV-029	Validation cohort	HV-029	HV	-	-	F	41	-	-	-	-	-	-	-	-	-	-	-	-	ND	ND	ND	ND	ND	ND	ND	ND	ND	ND	ND	ND	ND	Done	ND
	HV-030	Validation cohort	HV-030	HV	-	-	F	41	-	-	-	-	-	-	-	-	-	-	-	-	ND	ND	ND	ND	ND	ND	ND	ND	ND	ND	ND	ND	ND	Done	ND
	HV-031	Validation cohort	HV-031	HV	-	-	F	48	-	-	-	-	-	-	-	-	-	-	-	-	ND	ND	ND	ND	ND	ND	ND	ND	ND	ND	ND	ND	ND	Done	ND
	HV-032	Validation cohort	HV-032	HV	-	-	F	47	-	-	-	-	-	-	-	-	-	-	-	-	ND	ND	ND	ND	ND	ND	ND	ND	ND	ND	ND	ND	ND	Done	ND
	HV-033	Validation cohort	HV-033	HV	-	-	F	44	-	-	-	-	-	-	-	-	-	-	-	-	ND	ND	ND	ND	ND	ND	ND	ND	ND	ND	ND	ND	ND	Done	ND
	HV-034	Validation cohort	HV-034	HV	-	-	F	47	-	-	-	-	-	-	-	-	-	-	-	-	ND	ND	ND	ND	ND	ND	ND	ND	ND	ND	ND	ND	ND	Done	ND
	HV-035	Validation cohort	HV-035	HV	-	-	F	41	-	-	-	-	-	-	-	-	-	-	-	-	ND	ND	ND	ND	ND	ND	ND	ND	ND	ND	ND	ND	ND	Done	ND
	HV-036	Validation cohort	HV-036	HV	-	-	F	47	-	-	-	-	-	-	-	-	-	-	-	-	ND	ND	ND	ND	ND	ND	ND	ND	ND	ND	ND	ND	ND	Done	ND
	HV-037	Validation cohort	HV-037	HV	-	-	F	44	-	-	-	-	-	-	-	-	-	-	-	-	ND	ND	ND	ND	ND	ND	ND	ND	ND	ND	ND	ND	ND	Done	ND
	HV-038	Validation cohort	HV-038	HV	-	-	F	47	-	-	-	-	-	-	-	-	-	-	-	-	ND	ND	ND	ND	ND	ND	ND	ND	ND	ND	ND	ND	ND	Done	ND
	HV-039	Validation cohort	HV-039	HV	-	-	F	44	-	-	-	-	-	-	-	-	-	-	-	-	ND	ND	ND	ND	ND	ND	ND	ND	ND	ND	ND	ND	ND	Done	ND
	HV-040	Validation cohort	HV-040	HV	-	-	F	63	-	-	-	-	-	-	-	-	-	-	-	-	ND	ND	ND	ND	ND	ND	ND	ND	ND	ND	ND	ND	ND	Done	ND
	HV-041	Validation cohort	HV-041	HV	-	-	F	64	-	-	-	-	-	-	-	-	-	-	-	-	ND	ND	ND	ND	ND	ND	ND	ND	ND	ND	ND	ND	ND	Done	ND
	HV-042	Validation cohort	HV-042	HV	-	-	F	55	-	-	-	-	-	-	-	-	-	-	-	-	ND	ND	ND	ND	ND	ND	ND	ND	ND	ND	ND	ND	ND	Done	ND
	HV-043	Validation cohort	HV-043	HV	-	-	F	26	-	-	-	-	-	-	-	-	-	-	-	-	ND	ND	ND	ND	ND	ND	ND	ND	ND	ND	ND	ND	ND	Done	ND
	HV-044	Validation cohort	HV-044	HV	-	-	F	33	-	-	-	-	-	-	-	-	-	-	-	-	ND	ND	ND	ND	ND	ND	ND	ND	ND	ND	ND	ND	ND	Done	ND
	HV-045	Validation cohort	HV-045	HV	-	-	F	30	-	-	-	-	-	-	-	-	-	-	-	-	ND	ND	ND	ND	ND	ND	ND	ND	ND	ND	ND	ND	ND	Done	ND
	HV-046	Validation cohort	HV-046	HV	-	-	F	32	-	-	-	-	-	-	-	-	-	-	-	-	ND	ND	ND	ND	ND	ND	ND	ND	ND	ND	ND	ND	ND	Done	ND
	HV-047	Validation cohort	HV-047	HV	-	-	F	32	-	-	-	-	-	-	-	-	-	-	-	-	ND	ND	ND	ND	ND	ND	ND	ND	ND	ND	ND	ND	ND	Done	ND
	HV-048	Validation cohort	HV-048	HV	-	-	F	32	-	-	-	-	-	-	-	-	-	-	-	-	ND	ND	ND	ND	ND	ND	ND	ND	ND	ND	ND	ND	ND	Done	ND
	HV-049	Validation cohort	HV-049	HV	-	-	F	34	-	-	-	-	-	-	-	-	-	-	-	-	ND	ND	ND	ND	ND	ND	ND	ND	ND	ND	ND	ND	ND	Done	ND
	HV-050	Validation cohort	HV-050	HV	-	-	F	34	-	-	-	-	-	-	-	-	-	-	-	-	ND	ND	ND	ND	ND	ND	ND	ND	ND	ND	ND	ND	ND	Done	ND
	HV-051	Validation cohort	HV-051	HV	-	-	F	29	-	-	-	-	-	-	-	-	-	-	-	-	ND	ND	ND	ND	ND	ND	ND	ND	ND	ND	ND	ND	ND	Done	ND
	HV-052	Validation cohort	HV-052	HV	-	-	F	34	-	-	-	-	-	-	-	-	-	-	-	-	ND	ND	ND	ND	ND	ND	ND	ND	ND	ND	ND	ND	ND	Done	ND
	HV-053	Validation cohort	HV-053	HV	-	-	F	26	-	-	-	-	-	-	-	-	-	-	-	-	ND	ND	ND	ND	ND	ND	ND	ND	ND	ND	ND	ND	ND	Done	ND
	HV-054	Validation cohort	HV-054	HV	-	-	F	31	-	-	-	-	-	-	-	-	-	-	-	-	ND	ND	ND	ND	ND	ND	ND	ND	ND	ND	ND	ND	ND	Done	ND
	HV-055	Validation cohort	HV-055	HV	-	-	F	35	-	-	-	-	-	-	-	-	-	-	-	-	ND	ND	ND	ND	ND	ND	ND	ND	ND	ND	ND	ND	ND	Done	ND
	HV-056	Validation cohort	HV-056	HV	-	-	F	30	-	-	-	-	-	-	-	-	-	-	-	-	ND	ND	ND	ND	ND	ND	ND	ND	ND	ND	ND	ND	ND	Done	ND
	HV-057	Validation cohort	HV-057	HV	-	-	F	34	-	-	-	-	-	-	-	-	-	-	-	-	ND	ND	ND	ND	ND	ND	ND	ND	ND	ND	ND	ND	ND	Done	ND
	HV-058	Validation cohort	HV-058	HV	-	-	M	41	-	-	-	-	-	-	-	-	-	-	-	-	ND	ND	ND	ND	ND	ND	ND	ND	ND	ND	ND	ND	ND	Done	ND
	HV-059	Validation cohort	HV-059	HV	-	-	M	47	-	-	-	-	-	-	-	-	-	-	-	-	ND	ND	ND	ND	ND	ND	ND	ND	ND	ND	ND	ND	ND	Done	ND
	HV-060	Validation cohort	HV-060	HV	-	-	M	50	-	-	-	-	-	-	-	-	-	-	-	-	ND	ND	ND	ND	ND	ND	ND	ND	ND	ND	ND	ND	ND	Done	ND
	HV-061	Validation cohort	HV-061	HV	-	-	M	56	-	-	-	-	-	-	-	-	-	-	-	-	ND	ND	ND	ND	ND	ND	ND	ND	ND	ND	ND	ND	ND	Done	ND
	HV-062	Validation cohort	HV-062	HV	-	-	M	56	-	-	-	-	-	-	-	-	-	-	-	-	ND	ND	ND	ND	ND	ND	ND	ND	ND	ND	ND	ND	ND	Done	ND
	HV-063	Validation cohort	HV-063	HV	-	-	M	56	-	-	-	-	-	-	-	-	-	-	-	-	ND	ND	ND	ND	ND	ND	ND	ND	ND	ND	ND	ND	ND	Done	ND
	HV-064	Validation cohort	HV-064	HV	-	-	M	32	-	-	-	-	-	-	-	-	-	-	-	-	ND	ND	ND	ND	ND	ND	ND	ND	ND	ND	ND	ND	ND	Done	ND
	HV-065	Validation cohort	HV-065	HV	-	-	M	30	-	-	-	-	-	-	-	-	-	-	-	-	ND	ND	ND	ND	ND	ND	ND	ND	ND	ND	ND	ND	ND	Done	ND
	HV-066	Validation cohort	HV-066	HV	-	-	M	33	-	-	-	-	-	-	-	-	-	-	-	-	ND	ND	ND	ND	ND	ND	ND	ND	ND	ND	ND	ND	ND	Done	ND
	HV-067	Validation cohort	HV-067	HV	-	-	M	25	-	-	-	-	-	-	-	-	-	-	-	-	ND	ND	ND	ND	ND	ND	ND	ND	ND	ND	ND	ND	ND	Done	ND
	HV-068	Validation cohort	HV-068	HV	-	-	M	30	-	-	-	-	-	-	-	-	-	-	-	-	ND	ND	ND	ND	ND	ND	ND	ND	ND	ND	ND	ND	ND	Done	ND
	HV-069	Validation cohort	HV-069	HV	-	-	M	31	-	-	-	-	-	-	-	-	-	-	-	-	ND	ND	ND	ND	ND	ND	ND	ND	ND	ND	ND	ND	ND	Done	ND
	HV-070	Validation cohort	HV-070	HV	-	-	M	34	-	-	-	-	-	-	-	-	-	-	-	-	ND	ND	ND	ND	ND	ND	ND	ND	ND	ND	ND	ND	ND	Done	ND
	HV-071	Validation cohort	HV-071	HV	-	-	M	32	-	-	-	-	-	-	-	-	-	-	-	-	ND	ND	ND	ND	ND	ND	ND	ND	ND	ND	ND	ND	ND	Done	ND
	HV-072	Validation cohort	HV-072	HV	-	-	M	25	-	-	-	-	-	-	-	-	-	-	-	-	ND	ND	ND	ND	ND	ND	ND	ND	ND	ND	ND	ND	ND	Done	ND
	HV-073	Validation cohort	HV-073	HV	-	-	M	27	-	-	-	-	-	-	-	-	-	-	-	-	ND	ND	ND	ND	ND	ND	ND	ND	ND	ND	ND	ND	ND	Done	ND
	HV-074	Validation cohort	HV-074	HV	-	-	M	32	-	-	-	-	-	-	-	-	-	-	-	-	ND	ND	ND	ND	ND	ND	ND	ND	ND	ND	ND	ND	ND	Done	ND
	HV-075	Validation cohort	HV-075	HV	-	-	M	33	-	-	-	-	-	-	-	-	-	-	-	-	ND	ND	ND	ND	ND	ND	ND	ND	ND	ND	ND	ND	ND	Done	ND
	HV-076	Validation cohort	HV-076	HV	-	-	M	26	-	-	-	-	-	-	-	-	-	-	-	-	ND	ND	ND	ND	ND	ND	ND	ND	ND	ND	ND	ND	ND	Done	ND
	HV-077	Validation cohort	HV-077	HV	-	-	M	28	-	-	-	-	-	-	-	-	-	-	-	-	ND	ND	ND	ND	ND	ND	ND	ND	ND	ND	ND	ND	ND	Done	ND
