# Supplementary material for: Stratifin as a novel diagnostic biomarker in serum for diffuse alveolar damage
Source: Nat Commun. 2022 Oct 4;13:5854. doi: 10.1038/s41467-022-33160-9 (PMC9532442; doi:10.1038/s41467-022-33160-9)
Supplement: Supplementary file 6 — Supplementary Data-2 [file 41467_2022_33160_MOESM6_ESM.xlsx]

## Sheet: Sheet1
						SeqId	10336-3	10337-83	10339-48	10342-55	10344-334	10346-5	10351-51	10356-21	10358-33	10361-25	10362-35	10363-13	10364-6	10365-132	10366-11	10367-62	10370-21	10372-18	10990-21	11067-13	11071-1	11081-1	11089-7	11094-104	11096-57	11098-1	11101-18	11102-22	11103-24	11104-13	11105-171	11510-31	11513-92	11514-196	11516-7	12060-28	13088-397	13089-6	13090-17	13093-6	13094-75	13095-51	13097-11
						SomaId	SL019100	SL007136	SL001731	SL019096	SL005173	SL007221	SL007108	SL000455	SL003755	SL014684	SL002565	SL004097	SL004101	SL005184	SL001728	SL001716	SL004396	SL007229	SL017128	SL001791	SL000481	SL007151	SL000459	SL007361	SL018921	SL007953	SL004489	SL012561	SL000448	SL003340	SL003650	SL005699	SL002722	SL004557	SL006131	SL004345	SL000137	SL003349	SL004827	SL005430	SL018509	SL005357	SL003774
						TargetFullName	E3 ubiquitin-protein ligase CHIP	CCAAT/enhancer-binding protein beta	Gamma-enolase	E3 SUMO-protein ligase PIAS4	Interleukin-10 receptor subunit alpha	Signal transducer and activator of transcription 3	Interferon regulatory factor 1	Transcription factor AP-1	Induced myeloid leukemia cell differentiation protein Mcl-1	2'-5'-oligoadenylate synthase 1	Myc proto-oncogene protein	Mothers against decapentaplegic homolog 3	Mothers against decapentaplegic homolog 2	Interleukin-23	Platelet-derived growth factor receptor alpha	Interleukin-12	Signal transducer and activator of transcription 1-alpha/beta	Signal transducer and activator of transcription 6	Leucine-rich repeat serine/threonine-protein kinase 2	Osteocalcin	Interleukin-5	Glycerol-3-phosphate dehydrogenase [NAD(+)], cytoplasmic	Immunoglobulin A	Galectin-10	HemK methyltransferase family member 2	Pyridoxal kinase	Toll-like receptor 4	Regenerating islet-derived protein 4	Heat shock protein beta-1	Chitinase-3-like protein 1	Alpha-enolase	Apolipoprotein L1	ADP-ribosyl cyclase/cyclic ADP-ribose hydrolase 1	CD59 glycoprotein	Fatty acid-binding protein, liver	Growth/differentiation factor 11	Betacellulin	Hypoxia-inducible factor 1-alpha	Protein S100-A6	Secreted and transmembrane protein 1	R-spondin-3	Lithostathine-1-alpha	Bcl-2-like protein 2
						Target	CHIP	CEBPB	NSE	PIAS4	IL-10 Ra	STAT3	IRF1	c-Jun	Mcl-1	OAS1	c-Myc	SMAD3	SMAD2	IL-23	PDGFRA	IL-12	STAT1	STAT6	LRRK2	Osteocalcin	IL-5	GPDA	IgA	LPPL	HEMK2	PDXK	TLR4	REG4	HSP 27	YKL-40	Alpha enolase	Apo L1	CD38	CD59	FABPL	GDF-11	BTC	HIF-1a	S100A6	SECTM1	RSPO3	PSP	Apoptosis regulator Bcl-W
						UniProt	Q9UNE7	P17676	P09104	Q8N2W9	Q13651	P40763	P10914	P05412	Q07820	P00973	P01106	P84022	Q15796	P29460, Q9NPF7	P16234	P29459, P29460	P42224	P42226	Q5S007	P02818	P05113	P21695	P01876 P01877	Q05315	Q9Y5N5	O00764	O00206	Q9BYZ8	P04792	P36222	P06733	O14791	P28907	P13987	P07148	O95390	P35070	Q16665	P06703	Q8WVN6	Q9BXY4	P05451	Q92843
						EntrezGeneID	10273	1051	2026	51588	3587	6774	3659	3725	4170	4938	4609	4088	4087	3593 51561	5156	3592 3593	6772	6778		632	3567	2819	3493 3494	1178	29104	8566	7099	83998	3315	1116	2023	8542	952	966	2168	10220	685	3091	6277	6398	84870	5967	599
						EntrezGeneSymbol	STUB1	CEBPB	ENO2	PIAS4	IL10RA	STAT3	IRF1	JUN	MCL1	OAS1	MYC	SMAD3	SMAD2	IL12B IL23A	PDGFRA	IL12A IL12B	STAT1	STAT6	LRRK2	BGLAP	IL5	GPD1	IGHA1 IGHA2	CLC	N6AMT1	PDXK	TLR4	REG4	HSPB1	CHI3L1	ENO1	APOL1	CD38	CD59	FABP1	GDF11	BTC	HIF1A	S100A6	SECTM1	RSPO3	REG1A	BCL2L2
						Organism	Human	Human	Human	Human	Human	Human	Human	Human	Human	Human	Human	Human	Human	Human	Human	Human	Human	Human	Human	Human	Human	Human	Human	Human	Human	Human	Human	Human	Human	Human	Human	Human	Human	Human	Human	Human	Human	Human	Human	Human	Human	Human	Human
						Units	RFU	RFU	RFU	RFU	RFU	RFU	RFU	RFU	RFU	RFU	RFU	RFU	RFU	RFU	RFU	RFU	RFU	RFU	RFU	RFU	RFU	RFU	RFU	RFU	RFU	RFU	RFU	RFU	RFU	RFU	RFU	RFU	RFU	RFU	RFU	RFU	RFU	RFU	RFU	RFU	RFU	RFU	RFU
						Type	Protein	Protein	Protein	Protein	Protein	Protein	Protein	Protein	Protein	Protein	Protein	Protein	Protein	Protein	Protein	Protein	Protein	Protein	Protein	Protein	Protein	Protein	Protein	Protein	Protein	Protein	Protein	Protein	Protein	Protein	Protein	Protein	Protein	Protein	Protein	Protein	Protein	Protein	Protein	Protein	Protein	Protein	Protein
						Dilution	40	40	40	40	1	1	40	40	40	40	40	40	40	40	40	40	40	1	1	1	40	40	0.005	40	1	40	40	1	40	1	1	0.005	40	1	40	40	40	40	1	1	40	0.005	40
						PlateScale_Reference	1090.4	566	14324.1	555.4	923.5	277.6	2305.4	1222.7	973.2	348.6	349.9	3096.1	1542.1	1254	1275.2	202.7	1149.2	249.9	1191.6	1073.6	210.1	1651.7	3094.6	1108.1	939.9	323.1	240.1	1303.4	709.4	8144.5	8749.2	34980.5	329.3	896.4	2473.3	614	675.7	309.9	1446.9	1231.1	1011.3	272.6	381.9
						CalReference	1090.4	566	14324.1	555.4	923.5	277.6	2305.4	1222.7	973.2	348.6	349.9	3096.1	1542.1	1254	1275.2	202.7	1149.2	249.9	1191.6	1073.6	210.1	1651.7	3094.6	1108.1	939.9	323.1	240.1	1303.4	709.4	8144.5	8749.2	34980.5	329.3	896.4	2473.3	614	675.7	309.9	1446.9	1231.1	1011.3	272.6	381.9
						Cal_Set_01	1.867	0.694	1.228	0.778	0.696	0.509	1.368	0.832	1.09	1.032	0.903	0.967	1.084	1.36	1.049	0.947	1.31	0.609	0.545	0.695	0.893	1.244	1.05	0.928	0.753	1.314	1.008	1.158	0.95	1.076	1.239	1.112	0.71	0.927	0.966	0.759	0.967	0.859	1.037	1.562	1.049	1.059	0.91
	Sample ID	Cohort	SampleGroup	DILD phase	DILD pattern	ColCheck	FLAG	PASS	PASS	PASS	PASS	FLAG	PASS	FLAG	PASS	PASS	PASS	PASS	PASS	PASS	PASS	PASS	PASS	PASS	FLAG	PASS	PASS	PASS	PASS	PASS	PASS	PASS	PASS	PASS	PASS	PASS	PASS	PASS	PASS	PASS	PASS	PASS	PASS	PASS	PASS	FLAG	PASS	PASS	PASS
	DILD-001-A	Discovery cohort	DILD	Acute	DAD		2359.41	1023.28	17919	1141.8	913.549	2340.84	2263.38	1992.35	1346.49	349.135	357.556	32040.4	17281.9	866.621	1021.85	384.565	18398.5	556.151	1391.56	1875.19	274.483	1228.83	6230.83	465.895	4373.55	481.158	278.408	1108.63	7033.38	94657.4	46314	16148.9	648.927	1232.94	2425.33	759.375	697.31	393.592	4435.99	1358.9	1899.98	235.261	791.514
	DILD-002-A	Discovery cohort	DILD	Acute	DAD		2645.65	1164.35	40501.6	1273.13	1534.15	2478.96	1976.12	2460.78	1371.39	413.474	288.029	15974.7	12919.2	556.777	1927.44	131.951	14009.2	697.851	2366.62	1412.93	187.097	1878.27	2707.55	394.41	4568.04	1452.13	280.338	1167.14	3506.02	15309.9	97256.8	21146.3	473.411	1039.93	2689.75	970.035	553.843	453.039	5489.54	1895.56	1306.41	340.2	669.731
	DILD-003-A	Discovery cohort	DILD	Acute	DAD		2639.38	998.938	52861.2	1270.3	781.298	3290.86	2236.86	2022.58	1855.95	699.549	549.909	21212.6	22656.1	497.4	4908.93	157.49	9048.44	734.435	1437.5	1232.18	102.518	2838.19	4698.84	317.216	4261.43	873.616	309.289	980.948	1680.36	135998	47764.7	9717.61	359.869	1220.48	4834.75	6604.96	523.973	260.732	10057.4	1705.53	5026.18	742.192	633.896
	DILD-004-A	Discovery cohort	DILD	Acute	DAD		3497.19	1310.28	30945.3	1513.79	919.702	6204.44	2633.36	1734.72	2727.25	255.567	279.713	26204	45605.3	1548.31	1563	336.818	27600.4	865.83	1752.66	2410.94	162.044	1474.96	7930.94	1237.84	6869.61	634.094	246.08	2487.19	5603.27	133257	67023.8	23167.7	411.997	1189.13	6310.64	882.215	927.672	327.66	3521.6	2048.11	2664.18	470.522	789.658
	DILD-005-A	Discovery cohort	DILD	Acute	DAD		3609.13	1327.05	38982.5	1542.57	1151.01	5298.64	2514.96	1933.73	1443.14	495.027	469.662	23843.3	38651.1	1114.91	1846.89	282.224	24526.4	741.478	1963.46	1497.65	229.487	2923.96	7802.19	793.867	6464.61	426.891	353.68	2630.63	6545.56	12380.3	58635.7	16244.2	433.699	1235.49	1930.78	1196.96	1480.5	255.047	4321.02	1458.89	17792.5	297.402	909.869
	DILD-006-A	Discovery cohort	DILD	Acute	DAD		2436.63	1588.21	42721.2	1360.07	1096.24	4500.82	1983.77	2383.49	1924.12	350.243	314.577	18680.5	19572.9	1565.81	1604.72	149.532	29990.1	761.917	1948.43	1293.93	172.767	1775.78	5282.49	797.508	5811.73	736.487	218.191	2310.36	6470.01	74812.7	55534.9	16156.9	336.153	1140.4	1682.89	782.143	670.269	650.932	4161.01	1808.09	1643.4	345.014	683.294
	DILD-006-R	Discovery cohort	DILD	Recovery	DAD		3919.42	4507.8	44857.1	893.763	1055.28	3060.09	2445.23	2064.49	898.793	268.008	303.156	28635.5	29656.4	895.448	1235.15	169.242	21575.7	853.292	1960.19	1131.01	261.856	2811.56	3393.79	362.722	4555.99	545.292	227.938	5105.4	5574.25	65377.3	53370.4	32477.4	446.899	1085.35	4524.78	692.263	607.134	426.308	3533.77	1657.11	1748.04	446.978	641.463
	DILD-007-A	Discovery cohort	DILD	Acute	DAD-mixed		3609.95	1159.48	85403.3	983.656	1073.64	3019.32	2506.76	1931.89	2703.96	233.666	237.536	17985.7	16913.9	1616.48	2580.04	129.175	42720.7	709.015	1884.3	918.525	163.948	2372.39	2109.31	322.428	4124.91	1577.28	252.739	1551.68	7015.77	25372.6	52616.1	16812.9	405.174	1096.12	3105.38	1146.76	448.845	311.801	4251.63	1695.31	1791.74	176.883	2583.41
	DILD-007-R	Discovery cohort	DILD	Recovery	DAD-mixed		3654.19	1282.69	46458.8	954.512	1169.17	2464.13	2665.5	2048	839.004	285.137	264.385	19212.3	17568.5	2352.84	3682.76	162.487	13768.1	735.81	2170.62	963.5	205.737	2937.99	2365.34	382.91	4735.54	429.508	255.248	1792.49	7692.46	16572.5	42338.2	19742.7	650.493	1219.25	2578.5	1375.42	467.74	403.267	3091.01	1640.35	2144.05	453.717	1963.79
	DILD-008-A	Discovery cohort	DILD	Acute	DAD-mixed		4515.13	1057.64	46501	1232.68	1200.65	3924.63	2351.84	2059.91	1349.08	323.314	308.366	24074.3	26995.1	2202.63	1736.39	171.833	19726.7	737.012	2036.07	1013.82	180.082	1108.19	3776.29	344.602	5122.54	506.027	211.629	2922.72	6114.6	40628	44734	26966.3	836.859	1049.94	3124.59	6800.87	490.256	362.172	2691.89	1837.1	2142.81	172.945	902.588
	DILD-009-A	Discovery cohort	DILD	Acute	DAD-mixed		9097.73	1375.74	59700.7	1261.33	1207.61	8400.49	2158.37	1656.63	1457.15	242.358	300.451	44533.9	66569	693.75	1668.04	211.437	44519.6	1272.55	2665.18	1576.6	185.895	1331.06	3877.05	380.096	9541.24	924.561	276.285	2433.5	12366.9	106518	92143.4	12393.4	472.404	926.808	3580.72	722.512	493.31	312.699	4384.98	1847.04	1834.54	455.205	1114.17
	DILD-010-A	Discovery cohort	DILD	Acute	DAD-mixed		2943.39	1466.62	14224.8	1083.02	1025.12	2768.04	4236.22	2392.65	1798.75	265.026	292.837	23977.6	20133.4	770.169	956.391	170.352	28926.1	710.389	1917.03	1231.22	226.08	598.368	6023.16	441.157	4274.4	247.677	250.616	1892.17	7051.87	56078.4	42865.3	18439.6	486.164	1463.54	1001.49	1130.28	565.497	419.326	3954.39	2284.82	1507.68	422.384	861.042
	DILD-010-R	Discovery cohort	DILD	Recovery	DAD-mixed		3029.67	972.565	44470.8	977.753	1240.49	3266.9	4502.56	1867.89	1048.62	251.476	264.986	24042.8	29499	1103.58	1907.75	164.338	22253.5	773.253	1880.67	1239.76	199.223	1561.15	4643.04	340.465	5156.71	465.754	218.963	2557.94	7935.53	40358.3	56966.7	21138.4	410.32	1419.15	8440.77	806.863	443.527	305.218	2410.7	2005.67	1947.62	751.907	826.492
	DILD-011-A	Discovery cohort	DILD	Acute	OP		2196.25	1173	32407.7	1139.83	1368.2	2306.99	2345.55	1804.22	1022.3	281.558	325.397	18470.3	24303.4	1446.06	1768.59	169.057	32513.1	628.118	2142.01	1055.05	215.157	1589.12	5030.95	366.61	4042.23	458.605	235.658	1477.87	7049.22	68667.8	38195.6	26139.5	472.404	1224.54	3670.27	994.538	453.031	337.236	3193.94	1588.61	1649.26	247.601	864.04
	DILD-011-R	Discovery cohort	DILD	Recovery	OP		1753.47	1277.68	26033.9	997.921	1286.39	1574.89	2909.42	2001.4	1113.23	386.716	333.011	15920.3	13269.9	1126.24	1220.17	161.099	16310.2	615.236	2038.73	993.413	289.314	2500.83	4967.45	413.936	3159.31	441.188	246.466	1596.18	1595.96	56288.7	35756	29465.4	521.513	1118.12	2634.69	946.942	484.146	344.916	4467.57	1617.7	1575.49	340.025	674.014
	DILD-012-A	Discovery cohort	DILD	Acute	OP		3352.15	1395.89	30622.7	1483.05	1129.73	5942.78	1929.22	1712.28	1049.69	359.361	485.892	25077.9	43612.4	1221.25	1180.7	254.372	26659.9	1137.21	2286.14	1502.24	206.739	965.806	5280.84	451.913	8094.83	632.08	225.332	1071.45	9723.12	28718.9	80122.9	15341.6	458.086	1003.58	1442.43	1200.65	832.178	469.098	3805.38	2180.96	1238.83	186.073	993.532
	DILD-012-R	Discovery cohort	DILD	Recovery	OP		2380.19	1397.78	4871.16	1113.64	1100.58	1966.02	3001.57	2799.83	1956.78	566.695	355.252	17046.8	7942.56	620.504	1172.25	350.606	10110.8	607.335	1895.09	1293.39	304.346	1733.44	3815.93	512.642	4236.72	182.536	201.882	1819	1614.36	34665.2	21032.4	21286.9	484.262	1192.34	1158.59	1394.18	1458.89	657.416	4165.93	1627.74	1044.88	341.426	611.91
	DILD-013-A	Discovery cohort	DILD	Acute	OP		4652.86	931.855	74239.3	949.839	1058.11	5794.04	18159.1	1641.17	799.294	270.991	359.66	40177.4	56280.9	1215.26	1359.55	160.451	33458.2	860.677	2161.53	1079.95	183.49	1382.64	3871.82	315.561	6774.73	571.067	219.832	2357.46	14021	80798.5	84352.4	23707.4	401.258	1079.78	2179.71	3896.19	544.791	293.847	5207.7	1471.41	1677.19	170.319	743.971
	DILD-013-R	Discovery cohort	DILD	Recovery	OP		5572.56	1173	48138.1	888.721	1190.26	3752.66	26260	2077.66	752.355	250.454	302.555	35060.6	34800.1	599.655	1619.59	142.13	27436.9	884.208	2375.71	1120.01	196.417	1744.62	2527.86	380.841	5363.1	454.78	221.472	2926.8	11749.7	38147.8	53243.6	31406.9	522.072	1248.71	2543.59	2123.52	574.661	315.492	3836.97	1555.56	1500.7	258.979	677.584
	DILD-014-A	Discovery cohort	DILD	Acute	OP		4338.62	868.695	46491.4	984.64	1132.35	4089.68	2114.62	1572.93	1051.21	255.226	286.225	29865.2	33386.5	996.07	1544.71	372.443	21136.7	872.7	2103.46	1029.84	209.846	1348.2	3353.23	351.056	5155.64	540.661	272.618	3564.48	3586.09	54716.6	46394.8	24748.4	439.74	1078.55	3688.86	933.281	479.394	280.781	2713.25	1649.28	1672.58	317.269	815.07
	DILD-014-R	Discovery cohort	DILD	Recovery	OP		3413.7	984.872	42426.3	1137.13	1170.69	3718.07	2119.41	1816.13	936.897	235.115	279.713	26029.3	28394.7	702.271	1938.03	257.795	22409	848.483	2160.56	1050.14	208.543	1879.11	2942.75	374.47	4776.88	469.781	226.104	4335.59	2979.34	121437	44890.2	24157.6	487.842	1191.02	6648.91	828.872	511.527	312.1	3168.3	2003.83	1551.84	466.32	698.285
	DILD-015-A	Discovery cohort	DILD	Acute	OP		2972.43	877.08	43088.3	788.745	1019.17	4048.66	1760.77	1921.59	1192.83	271.161	312.073	24392.1	33963	1876.74	1231.83	217.821	18939	816.879	1756.79	1024.5	236.703	1404.14	4009.38	471.108	4570.79	526.264	244.729	1201.08	5933.5	7450.18	62921.1	22803.7	409.872	891.398	3711.89	659.303	437.417	415.436	3613.13	1507.22	1643.4	513.583	1385.72
	DILD-015-R	Discovery cohort	DILD	Recovery	OP		4114.62	1000.56	37205	772.636	863.614	4437.32	2260.37	1946.78	1296.07	314.793	314.177	26927.2	37480.5	1255.6	1262.64	172.388	24873.5	850.2	1652.66	1035.61	190.505	1063.42	3757.29	402.27	5752.69	467.768	293.077	1123.93	8515.33	6555.7	60526.6	20908.8	354.835	872.89	6412.38	615.068	471.587	365.663	5561.13	1424.91	1849.52	439.976	1313.34
	DILD-016-A	Discovery cohort	DILD	Acute	OP		4402.14	1082.93	47316.2	1008.5	1039.04	4426.2	2369.48	1619.99	1118.85	298.857	335.015	28610.7	40378.4	2113.34	1906.58	323.401	25520.9	908.941	1876.91	1143.4	180.584	1572.83	3792.9	365.452	6687.32	793.876	295.393	1389.96	10049.3	67730.1	76079.7	29516.8	371.391	961.369	4593.36	689.878	573.869	303.822	3340.87	1477.85	2396.91	224.933	814.071
	DILD-016-R	Discovery cohort	DILD	Recovery	OP		4152.94	1071.43	37920.3	1005.42	1065.57	5496.06	2330.51	1798.5	1108.86	294	351.846	34242.7	47876.1	1318.24	1683.34	254.927	26753	1071.08	2060.67	1360.69	194.714	866.176	3753.35	374.139	6647.66	634.698	354.645	1266.45	7927.27	51803	73388.8	28657.6	404.391	930.774	1439.33	721.97	565.157	386.111	3802.53	1410	1906.17	158.503	795.226
	DILD-017-A	Discovery cohort	DILD	Acute	OP		3700.64	1053.04	35126.3	1279.04	1151.62	3526.58	2415.42	2100.56	837.309	780.59	225.915	27404.4	30724.2	2081.16	1920.16	112.149	49558.3	913.235	2271.83	1373.94	189.402	3076.18	3093.25	336.659	5990.81	1664.17	236.334	1463.31	5171.03	13960.2	77335.7	28153.9	352.374	955.325	3038.24	866.169	433.57	280.382	5389.21	1843.36	1357.77	205.503	683.58
	DILD-018-A	Discovery cohort	DILD	Acute	OP		3421.59	1125.67	39959.4	1323.43	1297.99	2628.19	2907.64	2313.88	848.999	235.796	274.404	30529.6	34580.6	886.745	949.224	161.932	14241.9	1050.64	2568.93	2029.56	305.348	1495.21	3423.44	417.328	4712.35	997.857	215.2	881.824	7083.45	26914.1	71447	28994.3	482.584	940.406	1594.57	743.546	570.814	369.354	7726.24	1685	1483.36	123.319	638.893
	DILD-018-R	Discovery cohort	DILD	Recovery	OP		2824.48	1325.16	31455.1	1177.34	1550.49	2882.44	3036.3	2315.48	845.34	236.478	297.346	20997.3	21020.9	632.289	1519.89	158.878	21722.6	866.861	3011.13	2599.07	322.485	2091.39	2596.51	461.428	4283.09	483.172	281.014	1982.02	9141.06	23390	38913.2	31042.6	574.201	1151.45	2170.93	997.466	596.498	395.686	2803.87	1798.43	1542.49	346.327	770.812
	DILD-019-A	Discovery cohort	DILD	Acute	OP		4492.37	1181.25	48986.6	985.624	1055.18	5644.8	2216.89	2079.95	1202.2	299.965	401.236	32898.1	41696	1852.27	1701.31	157.675	28832.9	1099.59	1890.61	1238.27	369.384	1576.1	7094.01	360.653	6870.37	2304.61	266.442	909.734	10075.3	68908.9	84065.1	13053.5	373.628	869.207	1571.44	1445.57	621.956	348.108	3220.61	1591.37	1688.12	364.794	916.58
	DILD-019-R	Discovery cohort	DILD	Recovery	OP		3333.11	919.818	54244.6	714.716	988.299	3336.82	2052.68	1785.56	762.171	234.774	305.761	27873.3	33569.1	1111.11	3183.55	127.417	29930.4	840.925	1724.18	1099.92	182.588	2273.34	4588.99	303.316	4633.33	771.222	187.986	1329.04	10365.2	77770	59487.8	18440.2	357.631	1039.27	4340.51	1069.02	554.295	296.141	2904.46	1642.56	2172.77	458.093	776.951
	DILD-020-A	Discovery cohort	DILD	Acute	OP		4660.4	1129.72	51258.5	1334.13	1182.49	5439.48	2404.48	1612.89	977.499	336.267	373.586	27220	44117.9	1346.71	1444.59	151.476	26937	1053.73	2313.17	1098.53	173.869	1251.09	4960.11	364.707	7525.39	590.197	214.042	5128.76	8246.48	7992.09	74626.9	20183	433.364	910.378	2401.67	787.239	502.475	413.64	4706.95	1945.55	1525.48	202.877	820.639
	DILD-020-R	Discovery cohort	DILD	Recovery	OP		3425.89	1030.59	43386.4	973.204	1179.46	3392.66	2407.76	1605.1	1029.79	284.37	353.048	21081.9	30727.3	1547.05	1669.11	171.463	17628.9	824.093	2044.55	1034.33	216.861	1738.9	4473.46	385.061	4728.82	469.378	230.157	7317.84	6191.13	11692.6	51437.7	22772.8	454.618	970.623	2527.07	819.765	492.179	365.863	4635.87	2122.32	1765.72	316.569	768.242
	DILD-021-A	Discovery cohort	DILD	Acute	OP		2554.38	1058.85	40078.3	1525.6	1222.64	5786.38	1888.48	1606.93	1124.12	261.106	275.806	22557.5	33464	1137.76	1637.77	126.399	24646.6	817.91	2272.44	1024.82	163.046	1910.95	2104.72	327.227	4433.5	900.498	363.716	1095	1786.4	51456.9	63415.2	26086.1	369.601	872.229	1906.4	821.717	463.214	287.962	3602.39	1701.94	1358.67	435.512	895.021
	DILD-021-R	Discovery cohort	DILD	Recovery	OP		3502.18	905.076	61082.8	873.104	1188.44	2844.14	2107.65	1832.73	1177.93	250.795	270.597	21251.6	24311.1	2251.04	2186.94	164.893	25495.3	726.019	2163.95	961.791	223.374	3268.64	1971.29	347.663	3789.77	552.441	619.254	1652.75	1307.83	26498.2	42954.4	21901.6	502.608	1311.6	4747.88	893.057	450.994	268.412	3328.06	1542.85	1851.43	855.796	897.877
	DILD-022-A	Discovery cohort	DILD	Acute	OP		4199.39	1137.03	39778	1492.27	1093.92	10002.8	2051.86	1813.15	1177.57	290.932	332.11	37405.9	62191	1395.66	1560.75	152.308	36040.5	1128.28	2295.71	1374.16	171.264	1210.01	2705.16	360.901	8469.17	658.459	184.222	1837.46	6067.68	70066.4	76514.5	28088.9	387.387	999.234	2547.21	838.847	669.929	330.154	4253.58	1590.45	1374.89	192.462	946.847
	DILD-022-R	Discovery cohort	DILD	Recovery	OP		3015.16	1318.39	17744.3	1276.45	1108.65	4676.99	2400.93	2341.01	1114.48	259.742	304.258	28859	37980.8	645.524	1021.21	151.846	40577.3	831.307	2268.68	1025.14	210.247	839.966	2010.66	424.196	5262.27	231.669	192.522	1980.07	4474.87	102793	50541.8	34621.2	478.445	1141.16	2647.6	842.316	675.021	385.014	4576.84	1660.79	1364.19	253.378	711.42
	DILD-023-A	Discovery cohort	DILD	Acute	OP		2604.66	1212.76	28966.8	1172.42	1150.01	2709.48	2560.08	2256.51	1098.24	373.848	402.639	17717.6	25014.9	2545.83	1479.67	222.726	15427	714.855	1940.55	1955.74	192.108	1125.67	4747.2	387.046	4450.13	423.971	324.247	5843.4	4424.99	125740	42002.6	26666.9	485.045	1215.66	2559.5	1070.22	703.194	539.418	5657.97	1590.17	1886.24	823.5	866.61
	DILD-023-R	Discovery cohort	DILD	Recovery	OP		2272.2	1182.6	19928.4	1937.31	1288.21	3755.38	2021.24	2192.5	1342.57	324.593	367.374	17852.2	25638.8	1019	1299.11	212.732	15545.9	754.875	2253.53	17419.3	220.869	2589.2	2924.76	416.832	4733.4	281.607	269.144	2944.23	4788.37	145301	45888.1	32417.3	500.259	1476.47	4838.46	1001.26	638.362	559.965	3532.74	1506.76	1684.97	514.195	790.514
	DILD-024-A	Discovery cohort	DILD	Acute	NSIP		4807.88	1171.11	44366.7	819.611	1196.11	4299.45	26904.9	1860.21	984.817	252.073	331.508	28000.8	35972	1850.54	1367.57	205.144	29786.5	989.667	2211.22	1446.37	245.321	2363.4	3820.15	428.829	6093.32	482.366	261.424	923.087	10002	30537.5	64172.4	27074.5	433.028	1000.65	4048.1	764.145	485.277	406.957	4114.79	1745.77	1491.46	559.182	991.962
	DILD-025-A	Discovery cohort	DILD	Acute	NSIP		1694.71	1023.28	18081.4	1008.74	995.058	1523.99	2807.42	1874.87	1533.8	247.897	311.271	10506.6	9491.99	988.274	1381.05	217.636	21718.3	495.005	1529.5	814.793	209.345	1229.5	6255.06	1181.66	2787.11	410.48	415.827	1553.44	1737.61	92195.8	27824.7	23178.7	430.008	1185.92	1654.27	777.806	542.076	987.57	3180.21	1888.19	2545.92	523.123	1583.74
	DILD-026-A	Discovery cohort	DILD	Acute	NSIP		3234.17	1212.63	44373.9	1089.54	1303.64	5476.79	1996.35	1642.66	937.164	269.287	434.097	25503.3	44953.8	1821.9	1152.78	178.495	48340.2	1268.09	2334.5	1128.87	299.937	2505.45	1898.42	422.293	6950.3	682.119	472.764	1047.52	5728.79	56175.9	63956.8	27391.8	400.475	841.162	2242.4	910.838	516.844	400.873	3056.58	2010.73	3460.94	218.544	921.005
	DILD-026-R	Discovery cohort	DILD	Recovery	NSIP		2429.2	1017.06	24498.8	880.236	1064.66	2412.49	2271.45	1936.82	892.903	261.021	525.264	18551.9	21627	1138.84	920.771	213.935	15746.5	868.75	1826.73	970.765	398.146	2685.56	2023.32	472.266	4182.11	253.114	595.225	1741.11	3358.76	21157.1	35153.8	26888.7	494.777	1092.72	1664.81	909.103	553.051	438.377	2108.4	1699.36	4883.81	490.652	954.271
	DILD-027-A	Discovery cohort	DILD	Acute	NSIP		3970.63	1089.42	43440.8	1199.72	1236.46	6846.85	2113.94	1620.33	912.446	332.092	356.254	37345.9	76076.4	1121.8	913.283	179.976	83930.7	1390.89	2360.08	1479.6	233.295	1073.92	2096.64	369.754	8940.99	634.295	604.392	884.884	11518.4	70548	96448.3	30671.3	463.343	756.083	2017.44	679.686	502.475	371.548	4059.77	1606.47	1202.23	111.329	829.776
	DILD-027-R	Discovery cohort	DILD	Recovery	NSIP		3776.93	1028.42	44428.5	793.049	1044.19	4492.66	2304.81	2079.37	791.53	300.988	376.291	34009.2	54765.2	1147.28	988.695	171.833	58367.3	1028.48	2027.34	1280.25	200.426	1177.83	2007.17	357.923	6843.07	489.112	688.735	1127.64	9599.86	37992.8	82501.6	29412.6	457.75	785.261	1800.43	706.574	545.696	368.456	3446.51	1405.58	1619.19	170.056	765.815
	DILD-028-A	Discovery cohort	DILD	Acute	NSIP		4341.64	1033.56	50908.7	1123.35	991.83	6738.63	2003.6	1684.8	1110.02	1019.54	272.099	38522.5	68869.7	400.495	1681.52	158.138	33701.6	1163.83	2058.49	1556.62	147.714	1629.19	5454.37	570.724	7426.09	686.046	192.329	825.539	6449.16	44822.7	87555.8	19799.6	339.285	954.475	2498.66	841.124	499.76	364.267	3919.44	1573.23	1564.56	1186.02	924.717
	DILD-028-R	Discovery cohort	DILD	Recovery	NSIP		1694.95	1091.85	38455.1	1347.16	996.067	1784.91	2333.11	2070.33	1390.93	779.227	274.404	13924.8	9932.93	512.63	1790.09	158.971	15522.5	801.593	1873.4	1076.1	214.155	2101.72	4550.82	461.014	3911.04	270.633	211.629	1289.73	1246.75	49150.4	26612.8	17029.6	481.13	1221.71	1453.17	894.141	575.453	353.893	3852.89	1818.68	1585.85	1658.47	644.889
	DILD-029-A	Discovery cohort	DILD	Acute	NSIP		4351.17	1254.15	27557.9	976.77	1143.55	8221.11	2209.37	1915.18	1403.43	420.036	319.587	30566.5	54815.2	1676.04	1225.73	233.459	76406.9	1139.96	2259.95	1600.85	221.871	988.907	3246.69	391.349	8503.04	439.375	204.102	1437.99	16443.1	109699	84313	26842.8	419.045	875.628	1531.15	688.143	604.645	402.07	4284.52	1883.59	1444.84	373.371	884.171
	DILD-029-R	Discovery cohort	DILD	Recovery	NSIP		1142.78	936.724	24852.9	806.453	1142.94	1194.39	2761.07	2154.95	1460.45	278.149	292.837	9272.59	2603.74	589.955	3165.15	248.635	4390.1	498.269	1802.48	954.099	264.963	2732.1	2433.71	381.751	2730.51	383.598	317.202	3063.11	887.202	187498	9534.31	36612.4	456.296	1436.53	8835.23	784.854	460.159	481.466	2281.88	1836.82	1502.95	626.224	630.47
	DILD-030-A	Discovery cohort	DILD	Acute	NSIP		3866.58	1057.64	47335.8	1055.35	1131.34	5365.85	2558.57	2149.11	1360.59	426.939	274.704	29504.5	45940.1	1567.08	1148.61	175.349	25003.1	1084.65	2030.85	1363.79	179.882	2136.75	7683.44	421.217	6093.01	1017.99	239.904	1582	10314.1	77003	64151.2	12777.2	446.676	1586.76	3547.87	685.974	450.655	688.935	2328.75	1678.65	1488.54	397.09	972.117
	DILD-030-R	Discovery cohort	DILD	Recovery	NSIP		2916.11	1066.97	1525.1	962.997	814.688	1409.84	2715.26	2333.34	1240.12	284.711	309.468	21609.6	9973.56	701.546	881.835	216.989	8220.16	734.264	1385.26	1332.92	209.846	596.688	3774.08	458.78	2548.99	253.215	183.547	2066.86	1250.98	112511	32585.8	20107.8	509.32	1245.78	1055.92	533.536	716.658	463.911	6909.99	1639.71	740.664	281.21	737.689
	DILD-031-A	Discovery cohort	DILD	Acute	NSIP		4636.6	1178.01	37830.9	1371.39	1231.62	3916.47	2268.85	1819.79	1106.71	225.57	261.68	28683.9	40453	1340.45	2478.64	123.438	27178.7	743.882	2283.35	1122.57	177.677	2080.89	4453.27	430.98	6125.66	694.906	425.767	989.478	9507.49	57626.5	73092.3	33997.2	439.404	924.542	3778.51	956.049	411.167	317.786	2681.79	1540.55	1778.11	446.54	964.265
	DILD-031-R	Discovery cohort	DILD	Recovery	NSIP		3485.93	1195.45	49101.4	839.041	520.327	2382.84	2269.26	1403.69	6575.77	353.822	268.593	9215.01	6648.99	599.655	1817.05	114.093	11531.8	585.522	1137.01	1358.24	134.285	6517.7	7011.41	381.999	5259.98	250.194	186.249	671.985	2595.89	141396	108388	19288.2	326.98	1880.24	21081.4	640.438	666.082	313.597	3435.77	1664.66	1813.93	745.08	420.313
	DILD-032-A	Discovery cohort	DILD	Acute	NSIP		5445.4	1246.71	6383.91	1023.38	692.626	3063.8	11058.2	2540.13	2350.59	258.379	281.016	30938.8	18345.3	750.225	656.135	151.383	42107.6	692.011	1571.81	1143.94	215.257	954.045	8917.18	440.826	4080.37	153.942	153.245	1241.14	4769.48	48172.4	51712	31818	502.049	1006.69	1070.8	531.909	630.894	430.696	4443.24	1527.02	977.077	709.108	588.781
	DILD-032-R	Discovery cohort	DILD	Recovery	NSIP		4147.83	1165.02	2182.89	1014.52	749.925	1566.49	10781.5	2944.33	1281.89	243.295	285.023	27974.4	9559.85	675.529	708.977	163.69	17179.5	574.873	1506.6	946.194	233.496	652.719	5474.19	475.41	2793.97	174.482	167.045	1479.26	1971.05	133791	26050.7	23388.3	598.7	1101.5	799.456	499.925	610.528	470.395	4833.82	1517.26	755.869	1142.7	519.823
	DILD-033-A	Discovery cohort	DILD	Acute	NSIP		6964.3	1045.73	51151.9	799.812	1099.87	8606.06	2545.04	1872.24	1066.91	333.37	307.464	43039.4	84605.1	1219.71	1479.46	168.502	52339.5	1572.96	2346.62	1677.87	191.507	867.016	5551.92	541.435	11420.1	489.213	159.807	963.608	15294.4	11890.3	102796	19780.3	394.323	853.06	1340.07	734.655	630.668	367.06	4349.64	1837.56	1854.7	419.671	969.404
	DILD-033-R	Discovery cohort	DILD	Recovery	NSIP		3135.23	1360.32	19562.1	874.088	1002.52	2430.53	2825.6	2465.71	1368.18	281.984	312.674	23942.1	27759.6	1290.05	1610.07	184.51	28832.4	763.634	1870.12	1067.66	252.637	1234.29	5211.28	670.754	4213.54	269.324	177.274	1741.3	7259.63	15866.7	47658.7	21928.2	497.574	1038.04	2024.46	860.206	633.497	436.881	2986.41	1817.39	1898.06	518.746	719.129
	DILD-034-A	Discovery cohort	DILD	Acute	NSIP		2462.18	1247.39	16102.4	1117.08	977.202	3299.76	2486.66	2105.71	2182.55	354.248	292.938	20471.8	20570.1	762.282	930.291	157.86	87146.3	610.598	1798.97	957.945	243.517	839.798	5802.91	379.104	3895.18	239.723	191.943	1228.8	10867.7	81709.5	57679.5	22585.9	420.052	907.262	839.635	663.423	564.252	581.011	3771.72	1912.77	1649.26	273.946	622.046
	DILD-034-R	Discovery cohort	DILD	Recovery	NSIP		2378.68	853.818	33722.3	744.106	1110.26	2489.58	2034.36	1764.03	896.294	239.461	284.121	22442.4	28280.5	1610.23	2110.35	178.495	19964	654.568	1951.7	1153.87	228.886	1629.78	3791.61	372.981	4039.33	352.688	229.964	1511.15	10129.2	52498.4	49710.7	16206.3	426.987	1014.63	2326.27	742.353	498.741	482.564	2798.43	1454.28	2219.63	491.614	719.986
	DILD-035-A	Discovery cohort	DILD	Acute	NSIP		1870.99	1089.96	40033.6	1133.93	972.966	1711.28	3757.67	1862.39	1636.69	231.28	279.012	17679.3	18402.1	1901.67	1027.74	142.037	14441.3	702.317	1979.58	858.914	202.029	1614.07	2899.9	366.197	3190.89	483.474	218.577	2322.04	3090.2	23496.3	41908.2	26755.7	455.96	1179.87	2247.67	778.24	479.733	353.295	6837.36	1791.8	1840.96	251.452	637.323
	DILD-035-R	Discovery cohort	DILD	Recovery	NSIP		3315.46	1143.92	45716.5	1396.35	1160.9	2982.01	2310.55	1894.68	907.002	234.092	290.834	24734.9	26640.2	529.038	2172.5	150.735	25229.6	791.803	2207.35	923.76	203.031	2115.5	2222.27	382.827	4982.35	459.008	328.107	3209.99	8639.96	60078.2	41842.7	34518	451.709	1319.34	2437.93	837.112	533.929	311.103	4086.05	2099.76	1613.56	1440.45	752.395
	DILD-036-A	Discovery cohort	DILD	Acute	NSIP		1326.95	1070.62	19543	1392.05	1435.39	2347.51	2161.25	1959.49	899.685	385.182	323.995	11679	13684.2	1264.21	2111.95	1580.92	17083.9	760.199	2493.66	1091.48	212.852	1260.92	2808.77	483.601	4398.87	481.662	210.278	723.633	2969.11	27890.2	34513.5	40000.5	437.391	947.11	1666.36	941.954	598.195	314.594	3992.06	1753.32	1499.91	276.309	688.006
	DILD-036-R	Discovery cohort	DILD	Recovery	NSIP		4779.66	1002.32	53070.6	1087.81	993.141	3696.57	2155.37	1962.01	847.482	339.335	345.234	32571.3	42833.9	1919.44	2081.04	1260.11	37381.9	919.418	1940.79	1151.73	175.372	1614.41	2369.38	479.051	6862.14	777.465	208.637	1518.29	8527.03	40550.8	68173.7	37370.8	385.709	867.791	3753.41	832.992	593.443	335.84	3097.62	1544.05	1839.95	485.488	807.789
	DILD-037-A	Discovery cohort	DILD	Acute	NSIP		3055.45	901.154	47368	1139.95	1385.56	4281.66	1915.82	2019.03	887.549	310.702	836.936	25193	37232	1568.8	1404.8	178.588	19914.6	820.143	2246.01	1083.26	194.212	2120.96	2191.16	359.908	4945.13	734.876	205.549	783.349	5914.91	13681.8	62579.1	31806.6	472.293	720.2	3305.24	692.913	554.861	351.001	3985.85	1395.18	1491.01	170.757	766.386
	DILD-037-R	Discovery cohort	DILD	Recovery	NSIP		2967.9	878.433	44615.1	879.622	1301.12	3554.99	1960.67	2090.02	872.468	322.633	844.35	25100.4	37494.1	1673.59	1282.53	194.503	20143.8	873.559	2192.68	1146.82	214.355	3474.62	2427.19	374.222	4961.15	782.197	218.77	1091.48	5442.44	27542.3	66673	32909.9	506.635	725.866	6084.13	684.131	522.841	361.374	3763.31	1475.46	1694.09	372.146	719.986
	DILD-038-A	Discovery cohort	DILD	Acute	NSIP		1975.97	1396.7	12249.6	1001.36	1326.74	2061.39	2403.66	2595.78	2671.03	330.899	1018.47	13000.3	15220.8	1127.42	1108.28	471.083	11166.4	660.58	1936.43	1234.1	323.387	641.462	6481.36	427.505	3283.94	201.766	204.102	1923.79	3456.44	54506.8	24938.2	26235.5	499.028	1346.82	1046.73	1111.2	587.786	440.372	3255.69	2153.99	1255.5	370.571	2162.53
	DILD-038-R	Discovery cohort	DILD	Recovery	NSIP		3933.7	1258.21	33040.6	957.955	1032.28	4154.66	2428.41	2276.09	1202.73	321.951	817.1	29895.8	43665	1144.56	1307.99	324.604	47897.7	932.472	1946.85	1430.67	202.229	940.604	5164.75	384.233	6617	316.846	177.564	1627.34	7212.12	34398.5	70172.8	23098.2	423.967	1048.34	2582.94	871.915	555.54	381.323	5231.53	2424.76	1599.93	931.328	1742.93
	DILD-039-A	Discovery cohort	DILD	Acute	Other		1751.15	1064.13	30918.5	1304.12	1147.89	1390.57	2457.4	1852.66	1403.07	295.193	315.279	12717.3	10091.5	789.296	1687.19	143.888	9890.95	551.685	4740.52	937.22	279.995	1443.04	2132.25	511.566	3125.6	380.98	402.414	5170.86	3046.13	80954.1	26258.8	27277.6	447.682	1279.59	4367.88	834.944	511.414	440.172	5635.57	2220.83	1676.63	640.053	803.506
	DILD-039-R	Discovery cohort	DILD	Recovery	Other		2736.11	1005.43	48129.1	1050.18	998.589	3200.43	2442.36	1778.57	1012.93	296.13	349.642	28758.1	38397.8	1147.46	1557.01	171.555	43958.1	738.729	4207.65	989.994	237.905	1207.24	1990.1	454.809	5214.83	594.828	361.207	3703.84	10634.5	47593.9	68380.1	27253.5	416.136	955.986	4622.49	727.066	509.264	428.901	5350.37	1826.32	1867.32	497.303	860.328
	DILD-040-A	Discovery cohort	DILD	Acute	Other		2375.66	1559.13	40740.8	1302.15	1130.74	4290.06	1817.38	1759.8	1517.92	460.94	328.603	23209.7	28915.2	2089.95	1485.66	308.411	32603.5	828.043	2053.89	1168.93	195.315	1539.56	2474.09	461.262	4235.2	661.479	280.435	812.279	4852.41	18995.4	54292.9	23517.2	396.225	917.649	2781.78	719.259	533.25	411.246	2864.85	1750.09	1353.27	323.308	745.97
	DILD-040-R	Discovery cohort	DILD	Recovery	Other		2293.68	2066.58	48467.1	991.403	1146.68	2728.51	2068.41	1781.89	1110.11	510.026	289.632	20837.7	24518.7	1879.01	2097.51	336.633	21107.2	721.725	2010.85	1129.51	179.181	1764.27	2641.2	474.831	4679.4	431.119	325.501	1058.19	6919.07	10645.9	57286.8	26704.4	392.197	933.89	3718.92	814.778	516.166	419.126	2589.22	1538.16	1987.16	317.269	693.003
	DILD-041-R	Discovery cohort	DILD	Recovery	DAD		5785.64	1095.1	35484.1	1139.83	1025.42	4021.98	2521.66	1851.17	958.046	240.398	258.474	35610.2	47895.9	505.015	2061.36	132.414	26213.3	878.368	1907.58	1077.49	203.833	1761.25	2007.26	336.494	5836.29	526.666	165.984	1642.64	12718.4	19701.6	66198.7	28327	437.726	958.347	3054.05	793.853	472.718	307.612	3128.04	1530.33	1446.75	180.997	1000.53
	HV-001	Discovery cohort	HV	-	-		6673.4	1262.4	52319	1539.3	1141	8285.6	2204.4	1471.2	1189.6	464.7	1014.2	34146.3	47644.1	899	1142.1	279	30297.6	1808.2	2783.9	2297.9	174.6	1117	2999.8	374	11802.5	1324.8	414.7	2432	8803.6	23794.8	109020	23968.5	323.8	777.7	1502.9	978.1	703.3	449.7	4633.4	1543.1	1497.8	205	833.6
	HV-002	Discovery cohort	HV	-	-		8425.1	995.1	52561.1	798.4	1039	9774.2	2523.1	1367.1	670.1	307.2	362.8	37272.5	62530.6	859.4	1216.9	271.3	29838.9	1593	2917.6	2249.4	146.6	1102.6	3709.8	826.4	13681.2	968.1	180.2	1975.8	11486	34030.3	118637	19880.7	361	700.2	2219.6	812.3	1039.9	982.8	5214.8	1649.1	6871.8	296.2	1046.5
	HV-003	Discovery cohort	HV	-	-		7971.9	1014.2	45997.4	991.5	1158.9	9580.1	1959.5	1176.2	896.6	537.8	409.1	37332	60315.7	905.4	1037	220.8	36530.3	1652.9	6606.1	2156.2	157.8	989.4	2057.7	383.1	13903.4	1302.2	183.5	1042.5	8198.2	16177.5	117886	25159.1	330.7	733.7	1682.2	550.1	547.9	387.5	5279.8	1670.7	1412.2	303	1070.1
	HV-004	Discovery cohort	HV	-	-		10384.3	1259.9	69957.8	818.5	1146.1	9219.9	2172.6	1287.1	757.8	403.4	398.8	41854.6	60511.2	745.9	922	220.7	36714.8	1801.9	2583.7	2072.3	164.1	1209	3259.6	421.3	15028.8	976.3	279.3	797	9027.7	14725.8	152497	26733.1	414.6	715.3	1520.7	544.1	876	402.9	5937.9	1608.4	1371	234.6	935.6
	HV-005	Discovery cohort	HV	-	-		6240.8	1068.1	47096.6	782.8	1135	5178.6	2589.6	1735.7	840.6	287.7	320.5	35350.9	46517.7	1399.7	1371.7	198.3	28052	1128.9	2123.5	1514.8	207.9	1237.7	2493.4	530.5	8421	715	234.9	1825.1	6860.5	13358.2	91666.3	27029.1	395.9	1096.2	4282.9	848.8	468.5	419.2	2858.8	1618.8	1804.1	317.9	769.7
	HV-006	Discovery cohort	HV	-	-		5665.3	936.1	64570.5	745.5	991.1	5106.3	2264.7	1773.2	770.4	288.8	349.1	29703.9	41102.4	1673.4	1149.6	179.2	31640.6	965.9	2127.4	1115.2	1624.5	1566.7	6317.9	403.9	9423.5	819	228.4	1230.1	18044.2	8874.9	114758	27042.6	421.4	1028.4	3721.1	714.2	585.1	1272.5	3301.1	1435.2	1960.9	168.8	861
	HV-007	Discovery cohort	HV	-	-		6030.4	1072.8	64366.8	672.6	1062.4	5838.9	1874.5	1542.5	1460.1	382.5	604.5	36865.3	51317.6	1591.4	1212.1	171.1	32093.9	1059.6	4247.4	1463.5	162	1428.1	4394.2	402.1	8814.3	717.5	215.2	1990.7	10173.6	13491.5	110087	27519.2	380.1	871.8	3096.8	570.6	548.9	390.3	2968.5	2171	1554	850.5	940.2
	HV-008	Discovery cohort	HV	-	-		5665.1	935.3	76635.5	729.5	1019.8	5370.2	5206.4	1914.2	778.8	247.5	305.2	37323.6	51104.5	1473.5	1727.7	175.8	26212.4	1120.9	2083.6	1932.5	161	1416.2	2292.5	329.8	8719.6	868.6	249.3	3547.9	10173.7	27519.9	104784	28602.4	363.4	1067.6	3065.8	710.8	614.2	312.1	3362	1772	1527	294.3	857.5
	HV-009	Discovery cohort	HV	-	-		3255.4	825	24610.2	612.3	1216.4	5452.1	1622.9	1724.4	529.9	394.5	583.9	17780.9	22954.3	658.1	1166.2	299	17798.2	795	2130.6	940.3	206.6	1077.2	3047.4	571	7748.7	901.6	220.8	1011.9	8533.7	31359.6	76596.4	25748.4	464	904.4	2300	702.5	793.3	648.2	3156.1	1441.9	1920.6	283.4	659
	HV-010	Discovery cohort	HV	-	-		5217.2	1023.6	59469.9	636	1128.2	4464.6	2374.2	2796	979.3	310.8	7039.9	32479	40207.8	2030.5	1518.2	317.6	27225.6	1050.9	2074.3	1065.8	190	1569.6	3128.8	485.6	8402.2	727.3	199.8	2259.4	6239.4	36037.7	97255.5	18150.4	527.4	1021.3	4988.8	690.3	780.7	312.9	3817.8	1770.9	1801.4	279.6	855
	HV-011	Discovery cohort	HV	-	-		5375.7	930.8	48105.6	867.6	1129.3	5622.3	2145.4	1731.9	858.3	470	327	34184.2	42004.2	1393.9	1213.8	197.7	56220	1072	2133.6	1578.7	2278.8	1336.8	2408.1	386.7	7492.1	581.9	256	1100	7947.5	59717.7	90069.5	31889.1	620.6	978.6	3908.1	646.2	605.8	416.7	3404.2	2020.8	1352.3	291.8	1039.9
	HV-012	Discovery cohort	HV	-	-		4784.7	1123.5	63160.2	884.5	1058.2	4603.5	2937.6	1953.2	1099	280.1	513.1	33761.3	43185.7	1214.4	1958.2	187.5	28370	1090	2004.5	1229	9242.8	1686.3	4143.3	391.9	7481.6	596.7	622.1	1492.8	7317.5	10309.2	101558	30667.8	431.7	892.9	4168.4	661.4	677.7	425	3295.6	1485.6	2337.7	129	719.5
	HV-013	Discovery cohort	HV	-	-		8600	1039.9	34854.8	716.2	1331.3	6260.2	2233.6	1765.7	673.3	322.8	385.5	36088.1	57105.5	919.4	1036.4	225.3	28594.3	1181.5	2237.3	3886.9	201.6	771.1	3711.5	432.2	9722.5	642.2	295.2	1534.3	9182.2	5675.3	98309.2	23160.3	441.5	934.6	2288.7	747	752	432.9	3788.2	1696.1	1619	365.8	846.9
	HV-014	Discovery cohort	HV	-	-		5945.4	878.5	65667.3	735.9	1176.2	4740.6	1935.4	1762.5	766.1	329.1	344.5	32242.6	41962.6	749.2	1736.4	195.6	23625.8	1053.3	2150.9	1997.5	177.8	1542.1	2806.8	452.9	7164.6	666.4	505.1	1674.7	9548.8	7900.2	79943.7	33410.8	406.1	1083.5	4630.5	749.2	508.9	330.9	3426.3	1658.2	1327	350.9	864.5
	HV-015	Discovery cohort	HV	-	-		5765.3	1016.9	48707.5	693	1194.9	4080.1	2067.1	1902.5	710.6	323.5	333.6	32427.4	46312.9	879.9	1075.6	177.9	26728.3	1217.4	2089	1516.4	197.6	1313	4440.9	405.4	8043.1	652.2	247.1	1204	9646.8	19944.5	88309.1	31725.4	463.2	1106.6	2508.6	630.1	471	384.7	3413.8	1596	1488.7	201.5	801.2
	HV-016	Discovery cohort	HV	-	-		4425.8	1014	46778.3	696.7	1341.6	3552.4	1880.8	2631.5	852.9	319.6	297.9	32599.4	40797.4	895.3	927.1	193.9	33864.1	940.1	4746.8	1134.9	194.9	1948.6	4030.6	526.4	7167.3	449.7	181.7	1110.5	10124.2	1899	85041.7	25226.4	471.9	914.3	3148.9	669	510.6	384.6	3176.2	1590.6	1523.1	233.8	1224.9
	HV-017	Discovery cohort	HV	-	-		6620.7	1361.3	59122.3	881.2	1102.5	7955.5	4201.9	1551.9	1046	300.6	475.8	37442.3	52480.9	870.8	1068.5	229.8	32987.5	1795.4	2498.3	2379.8	172.6	1202.3	6716.1	393.8	11473.9	739.3	508.5	1945.1	5680	26801.5	111602	30559.1	432.7	1006.5	14243.9	710.3	804.6	417.6	4065	1713.6	1421.4	217.9	1148.9
	HV-018	Discovery cohort	HV	-	-		4632.3	851.8	60099	742	1019.9	3173.7	2094.1	1999.2	951.1	281.7	372.6	26618.6	32429.3	2199.8	2912.5	154.7	21797.3	849.8	1739.7	1154.9	211.3	1711.5	2103.9	363.8	5139	849	254.4	1568.8	10473.7	19106.9	69164.7	37664.4	431.1	1176.2	4241.5	786.7	472.5	355.7	3438.9	1543.3	1536.1	311.9	783.6
	HV-019	Discovery cohort	HV	-	-		5927.9	1066.2	50875.3	845.4	1196.8	6761.6	2060.3	1641.1	785.4	561.6	422	35587.3	55169.7	750.1	1146	214.4	27089.5	1454.7	2420	1464.9	235.6	1574.6	1973.3	582.1	9840.6	723.2	252.4	1495.8	9881.4	3957.2	99930.7	31858.3	416.4	868.4	2966.3	801.3	536.2	451	4093.5	1910.3	1335.6	286.6	925.9
	HV-020	Discovery cohort	HV	-	-		6257.5	1001.5	58059.9	705.4	1083.7	6371.1	2014.5	1680.5	2620.6	313.6	560.3	36487.5	50388.2	709.1	1216.8	2533.9	24317.4	1428.6	2330.3	1832.2	174.4	1441.3	3249.1	399.7	10193.9	768.1	237.6	1062.6	3726.4	9071.5	104466	25065.6	479	1002.7	1939.7	642	369.8	498.6	3754	1499	1972.5	588.6	860.4
	HV-021	Discovery cohort	HV	-	-		7217.7	1087.2	61283.4	718	996.9	7683.3	21709.1	1607.1	698.3	366.4	395.5	43127.5	57986.3	832.7	1049	200.2	38293.1	1369	2257.5	1733.2	185.5	1353.7	2725.1	429.1	11537.4	730.9	307.4	1808	8312.3	12399.7	115270	27313.1	406.8	1016.5	2848.4	666.2	485.7	409	4368	1461.1	1539	271.6	1092
	HV-022	Discovery cohort	HV	-	-		7185.3	987.1	58997.6	747.2	1104.6	5582.1	1834.3	1719.3	1145.6	330.1	308.3	35900.1	50811.8	993.2	1973.7	169.4	27771.5	1337.4	2152.9	1436.5	151.2	1554.5	1622.3	353.5	8251	799.5	192.3	927.8	9939.5	25287.5	107810	30362.6	361	851.5	2777.8	877.5	1214.7	346.1	3435.9	1585.6	1364.1	229	836.9
	HV-023	Discovery cohort	HV	-	-		7316.4	1000.6	50606	756.7	1185.5	7349	2085.1	1921.5	965	452.8	342.1	43500.9	57506.6	850	1303.5	170.4	36963	1335	2359.9	1495.7	158.9	1598.2	3462	355.6	9333.3	700.2	206.9	1370.6	6389	3821.7	103766	26706.3	400.7	1048.3	2642.7	649.8	560	498.4	4636.2	1536.2	1467.1	221.1	978.4
	HV-024	Discovery cohort	HV	-	-		8355.6	969.1	72861.6	689.8	1095.4	5908.3	2085.3	1748.6	771.4	291.3	291	36929.4	50845.4	1528.5	1254.7	215.7	32406.4	1163.2	2064.9	1677.3	179.5	1614.7	4843.3	387.7	8104.3	685	212.6	1431.3	11002.5	6861.1	98553.1	27817.6	401.9	1139.4	3963.5	619	649.2	330.4	3194.6	1935.5	1540.8	260.2	855.7
[truncated: 1,267 more columns]
