# Supplementary material for: Stratifin as a novel diagnostic biomarker in serum for diffuse alveolar damage
Source: Nat Commun. 2022 Oct 4;13:5854. doi: 10.1038/s41467-022-33160-9 (PMC9532442; doi:10.1038/s41467-022-33160-9)
Supplement: Supplementary file 7 — Supplementary Data-3 [file 41467_2022_33160_MOESM7_ESM.xlsx]

## Sheet: Sheet1
						Serum	BALF	Serum	Serum	Serum	Plasma	Plasma	Plasma	Plasma
	Sample ID	Cohort	Group	Phase	Pattern	SFN (ng/mL)	SFN (ng/mL)	SP-D (ng/mL)	KL-6 (U/mL)	KAL (µg/mL)	sPLA2 (ng/mL)	PARC (ng/mL)	APOA1 (µg/mL)	IL-1Ra (pg/mL)
	DILD-001-A	Discovery cohort	DILD	Acute	DAD	3.86005	ND	140.14	769.59	3.1346	135.88	66.0296	237.088	1729.46
	DILD-002-A	Discovery cohort	DILD	Acute	DAD	48.3082	ND	258.299	2018.07	7.4545	35.4771	97.2976	735.258	974.464
	DILD-003-A	Discovery cohort	DILD	Acute	DAD	13.0915	244.983	1072.12	1635.57	3.00674	1426.63	30.8745	336.524	15537.7
	DILD-004-A	Discovery cohort	DILD	Acute	DAD	7.83962	ND	226.167	1486.65	5.08658	1576.88	143.706	901.424	20315.4
	DILD-005-A	Discovery cohort	DILD	Acute	DAD	5.74453	ND	297.901	711.96	7.17534	176.213	105.456	261.043	478.996
	DILD-006-A	Discovery cohort	DILD	Acute	DAD	12.1284	ND	373.302	512.04	4.85371	90.5983	157.148	305.138	785.714
	DILD-006-R	Discovery cohort	DILD	Recovery	DAD	1.05681	ND	189.149	1612.11	18.7058	5.77624	19.309	4152.06	325.637
	DILD-007-A	Discovery cohort	DILD	Acute	DAD mixed	20.5323	ND	635.054	1018.98	8.27782	4.45881	39.6691	220.432	455.402
	DILD-007-R	Discovery cohort	DILD	Recovery	DAD mixed	0.377541	ND	117.343	666.57	8.6277	3.70961	16.5142	361.055	555.675
	DILD-008-A	Discovery cohort	DILD	Acute	DAD mixed	7.35161	ND	220.712	733.89	5.78375	34.3598	53.2087	224.211	296.145
	DILD-009-A	Discovery cohort	DILD	Acute	DAD mixed	1.45165	ND	285.936	790.5	3.812	43.1335	134.014	304.823	372.824
	DILD-009-R	Validation cohort	DILD	Recovery	DAD mixed	3.39054	ND	106.237	592.11	5.44893	321.922	36.6698	558.593	1298.88
	DILD-010-A	Discovery cohort	DILD	Acute	DAD mixed	9.44582	442.664	277.192	482.46	6.00535	81.4876	109.763	805.691	ND
	DILD-010-R	Discovery cohort	DILD	Recovery	DAD mixed	8.47038	ND	166.235	721.14	9.52216	81.2776	76.9991	1233.4	ND
	DILD-011-A	Discovery cohort	DILD	Acute	OP	0.707208	ND	153.141	398.31	11.3991	4.45881	31.2086	666.864	272.551
	DILD-011-R	Discovery cohort	DILD	Recovery	OP	0.292059	ND	174.851	326.4	14.102	2.85269	19.1174	994.325	431.808
	DILD-012-A	Discovery cohort	DILD	Acute	OP	2.29928	ND	372.179	195.33	5.30937	439.014	655.141	266.666	1782.55
	DILD-012-R	Discovery cohort	DILD	Recovery	OP	0.280929	ND	23.1282	137.19	5.1649	246.376	13.2453	397.667	1540.71
	DILD-013-A	Discovery cohort	DILD	Acute	OP	0.544809	ND	164.58	1039.38	12.3947	176.213	67.852	1047.4	361.027
	DILD-013-R	Discovery cohort	DILD	Recovery	OP	0.292719	ND	32.373	489.09	21.3684	25.5896	18.2279	1415.4	355.129
	DILD-014-A	Discovery cohort	DILD	Acute	OP	0.645475	ND	38.17	410.04	19.4814	6.56356	44.7692	867.932	313.84
	DILD-014-R	Discovery cohort	DILD	Recovery	OP	1.49258	ND	8.59375	186.66	23.8393	16.0109	28.8348	2655.05	331.535
	DILD-015-A	Discovery cohort	DILD	Acute	OP	0.986894	ND	86.5321	164.22	15.5878	4.5716	43.3752	890.309	408.215
	DILD-015-R	Discovery cohort	DILD	Recovery	OP	0.52729	ND	126.841	112.71	11.3991	3.21856	59.2472	649.518	243.059
	DILD-016-A	Discovery cohort	DILD	Acute	OP	1.72083	ND	114.048	2329.68	10.2055	15.2536	36.9593	1017.76	355.129
	DILD-016-R	Discovery cohort	DILD	Recovery	OP	2.05053	ND	162.878	4755.75	11.7295	22.4192	50.442	1375.4	355.129
	DILD-017-A	Discovery cohort	DILD	Acute	OP	0.867545	ND	435.084	780.3	5.9538	8.27363	18.0236	210.791	685.441
	DILD-018-A	Discovery cohort	DILD	Acute	OP	0.340527	62.0202	128.084	332.01	9.49194	8.88135	64.4341	970.244	809.308
	DILD-018-R	Discovery cohort	DILD	Recovery	OP	1.08224	ND	42.114	536.01	10.9248	11.9981	17.607	1715.03	302.043
	DILD-019-A	Discovery cohort	DILD	Acute	OP	2.84229	ND	765.369	2407.71	7.0445	22.0033	49.7749	402.623	302.043
	DILD-019-R	Discovery cohort	DILD	Recovery	OP	0.812262	ND	140.14	537.54	13.1823	4.34744	18.3291	641.328	254.856
	DILD-020-A	Discovery cohort	DILD	Acute	OP	0.365245	ND	75.8251	245.82	8.99153	5.03689	42.2488	563.912	284.348
	DILD-020-R	Discovery cohort	DILD	Recovery	OP	0.521431	ND	87.7647	249.39	11.152	2.51104	28.6747	595.31	325.637
	DILD-021-A	Discovery cohort	DILD	Acute	OP	0.837778	ND	105.415	550.8	6.30568	113.723	17.3945	1365.72	862.394
	DILD-021-R	Discovery cohort	DILD	Recovery	OP	0.791058	ND	118.992	302.43	11.7205	9.66582	22.8099	1062.76	307.941
	DILD-022-A	Discovery cohort	DILD	Acute	OP	1.30945	ND	412.649	538.56	8.1242	6.4291	78.6598	536.129	237.16
	DILD-022-R	Discovery cohort	DILD	Recovery	OP	0.537749	ND	76.6507	253.47	18.1047	5.64963	21.2987	2505.77	490.793
	DILD-023-A	Discovery cohort	DILD	Acute	OP	1.42083	ND	103.773	1263.78	11.4791	9.82591	42.5834	1538	361.027
	DILD-023-R	Discovery cohort	DILD	Recovery	OP	1.14935	ND	31.9212	1501.95	9.57374	370.983	31.7993	2053.18	478.996
	DILD-024-A	Discovery cohort	DILD	Acute	NSIP	0.733116	ND	137.635	2240.94	9.42672	3.19282	55.5053	437.55	ND
	DILD-025-A	Discovery cohort	DILD	Acute	NSIP	6.90109	ND	653.461	374.34	2.77651	49.3302	55.5053	378.216	ND
	DILD-026-A	Discovery cohort	DILD	Acute	NSIP	1.34553	ND	170.992	1229.1	19.0047	1.62682	11.8674	1253.81	ND
	DILD-026-R	Discovery cohort	DILD	Recovery	NSIP	0.906479	ND	78.8931	448.29	27.8186	2.05471	4.02736	1753.43	ND
	DILD-027-A	Discovery cohort	DILD	Acute	NSIP	1.03288	ND	553.087	823.14	13.8667	7.65149	62.6428	2190.21	ND
	DILD-027-R	Discovery cohort	DILD	Recovery	NSIP	0.243553	ND	436.745	735.42	17.1864	2.90441	22.2675	1735.51	ND
	DILD-028-A	Discovery cohort	DILD	Acute	NSIP	1.6003	263.296	144.246	228.99	5.26576	120.643	53.6341	977.275	ND
	DILD-028-R	Discovery cohort	DILD	Recovery	NSIP	1.30008	ND	85.0014	417.18	6.99885	55.4112	22.0653	818.813	ND
	DILD-029-A	Discovery cohort	DILD	Acute	NSIP	3.23722	71.2775	114.612	1566.72	6.75964	36.4882	81.9143	670.461	ND
	DILD-029-R	Discovery cohort	DILD	Recovery	NSIP	0.848149	ND	57.7435	1036.83	15.8064	4.38125	22.1059	1271.76	ND
	DILD-030-A	Discovery cohort	DILD	Acute	NSIP	2.60761	ND	416.829	791.52	11.9372	9.94314	187.872	1325.18	ND
	DILD-030-R	Discovery cohort	DILD	Recovery	NSIP	3.94009	ND	157.018	835	17.1506	5.50269	483.83	4367.65	ND
	DILD-031-A	Discovery cohort	DILD	Acute	NSIP	2.00239	29.9798	128.655	1611.09	6.0605	4.61908	39.4085	515.655	ND
	DILD-031-R	Discovery cohort	DILD	Recovery	NSIP	86.9591	ND	69.4146	18959.2	3.80231	102.058	52.5844	561.332	ND
	DILD-032-A	Discovery cohort	DILD	Acute	NSIP	3.37878	287.131	316.923	1633.02	4.90257	56.1062	100.261	568.225	ND
	DILD-032-R	Discovery cohort	DILD	Recovery	NSIP	0.212883	ND	114.612	1383.12	12.4424	6.75173	30.9906	1094.49	ND
	DILD-033-A	Discovery cohort	DILD	Acute	NSIP	2.51409	79.1962	192.215	392.19	7.41431	9.26229	60.4276	534.178	ND
	DILD-033-R	Discovery cohort	DILD	Recovery	NSIP	0.963665	ND	179.3	266.22	12.3854	6.60688	81.6458	871.16	ND
	DILD-034-A	Discovery cohort	DILD	Acute	NSIP	7.1239	391.07	110.256	247.86	5.55177	169.139	28.0938	551.629	ND
	DILD-034-R	Discovery cohort	DILD	Recovery	NSIP	0.461615	ND	58.4946	205.53	11.6398	7.34581	23.6373	666.634	ND
	DILD-035-A	Discovery cohort	DILD	Acute	NSIP	7.4911	ND	1462.91	6826.35	13.4231	4.9881	270.406	1682.72	ND
	DILD-035-R	Discovery cohort	DILD	Recovery	NSIP	0.467975	ND	67.527	1281.63	13.1654	7.34581	59.8907	1808.14	ND
	DILD-036-A	Discovery cohort	DILD	Acute	NSIP	1.0327	ND	8.59375	904.23	7.71877	118.037	12.6938	1021.02	ND
	DILD-036-R	Discovery cohort	DILD	Recovery	NSIP	0.305749	ND	71.3046	918	12.1587	6.60688	22.0653	1581.31	ND
	DILD-037-A	Discovery cohort	DILD	Acute	NSIP	1.22853	ND	187.729	493.17	11.635	27.9813	45.9036	2418.01	ND
	DILD-037-R	Discovery cohort	DILD	Recovery	NSIP	3.63192	ND	147.996	493.17	11.899	79.8028	31.5966	2021.6	ND
	DILD-038-A	Discovery cohort	DILD	Acute	NSIP	2.25032	ND	431.874	1739.1	12.1446	11.7291	165.725	1343.68	ND
	DILD-038-R	Discovery cohort	DILD	Recovery	NSIP	0.832123	ND	187.729	725.73	12.3214	4.86347	75.5258	1343.68	ND
	DILD-039-A	Discovery cohort	DILD	Acute	Other	5.07838	ND	188.713	349.86	9.62297	6.56356	101.998	468.174	467.199
	DILD-039-R	Discovery cohort	DILD	Recovery	Other	1.48496	ND	105.415	386.07	11.3725	7.53994	65.4931	624.693	325.637
	DILD-040-A	Discovery cohort	DILD	Acute	Other	1.76863	ND	72.4399	273.36	11.0272	11.0009	128.889	1153.36	ND
	DILD-040-R	Discovery cohort	DILD	Recovery	Other	0.2	ND	59.9973	260.1	19.0988	2.72072	25.6906	1505.39	ND
	DILD-041-R	Discovery cohort	DILD	Recovery	DAD	1.50203	ND	393.262	984.3	10.3832	7.82988	25.835	419.52	366.926
	DILD-042-A	Validation cohort	DILD	Acute	DAD	4.38805	ND	320.904	2550	8.85858	8.27363	35.6338	198.808	260.754
	DILD-043-A	Validation cohort	DILD	Acute	DAD	34.4071	ND	377.812	2082.84	5.87345	26.2333	105.946	410.275	390.519
	DILD-044-A	Validation cohort	DILD	Acute	DAD	9.99774	401.475	245.096	504.9	5.70398	143.492	36.0227	1027.54	496.691
	DILD-045-A	Validation cohort	DILD	Acute	DAD	2.11978	ND	162.028	316.2	9.18809	17.558	121.387	521.118	1251.69
	DILD-045-R	Validation cohort	DILD	Recovery	DAD	0.374545	ND	124.773	334.56	10.4405	14.1395	45.0062	873.472	372.824
	DILD-046-A	Validation cohort	DILD	Acute	DAD	14.145	ND	553.938	3694.44	5.66823	77.4672	81.9143	223.462	ND
	DILD-047-A	Validation cohort	DILD	Acute	DAD	7.31499	ND	185.498	602.82	2.69665	159.867	49.3406	463.673	ND
	DILD-048-A	Validation cohort	DILD	Acute	DAD	8.90059	ND	280.519	1078.14	5.63232	83.6067	ND	363.381	ND
	DILD-049-A	Validation cohort	DILD	Acute	DAD	7.10192	ND	828.39	5366	9.8938	253.612	ND	1374.34	ND
	DILD-050-A	Validation cohort	DILD	Acute	DAD	10.1026	ND	349.937	1181.67	4.86274	ND	ND	505.647	ND
	DILD-051-A	Validation cohort	DILD	Acute	DAD	6.99459	ND	82.6538	912.39	3.14049	ND	ND	850.361	ND
	DILD-052-A	Validation cohort	DILD	Acute	DAD	8.4831	ND	397.095	1136.28	3.21043	ND	ND	505.647	ND
	DILD-052-R	Validation cohort	DILD	Recovery	DAD	2.42205	ND	200.575	1128.63	12.5813	ND	ND	1214.08	ND
	DILD-053-A	Validation cohort	DILD	Acute	DAD mixed	3.92163	ND	214.394	417.69	6.41614	16.3937	93.8597	286.423	455.402
	DILD-053-R	Validation cohort	DILD	Recovery	DAD mixed	0.792341	ND	93.1025	428.91	8.5945	3.91639	29.9674	259.322	461.301
	DILD-054-A	Validation cohort	DILD	Acute	DAD mixed	7.94509	ND	70.4464	356.49	1.19566	179.292	26.4588	359.679	1912.31
	DILD-055-A	Validation cohort	DILD	Acute	DAD mixed	7.49351	ND	141.345	1783.98	3.91744	93.9761	180.825	453.052	ND
	DILD-055-R	Validation cohort	DILD	Recovery	DAD mixed	12.5444	ND	32.1715	4309.5	7.82363	115.416	58.3193	880.121	ND
	DILD-056-A	Validation cohort	DILD	Acute	DAD mixed	11.418	ND	127.845	999.6	8.85707	70.1034	69.1152	646.581	ND
	DILD-056-R	Validation cohort	DILD	Recovery	DAD mixed	0.933339	ND	129.872	1213.8	14.3901	4.49934	22.6653	823.386	ND
	DILD-057-A	Validation cohort	DILD	Acute	DAD mixed	9.26313	ND	143.416	334.05	5.97197	96.959	89.9054	371.634	ND
	DILD-057-R	Validation cohort	DILD	Recovery	DAD mixed	0.929574	ND	30.6521	323.85	12.9027	18.5395	53.3311	1026.61	ND
	DILD-058-A	Validation cohort	DILD	Acute	OP	3.22999	ND	24.5475	1436.16	9.05077	44.4901	43.1474	1437.64	591.066
	DILD-058-R	Validation cohort	DILD	Recovery	OP	8.31099	ND	33.2738	4474.23	7.60122	191.104	30.7913	1513.47	602.863
	DILD-059-A	Validation cohort	DILD	Acute	OP	0.72639	ND	181.323	1035.3	9.01967	30.8098	14.3262	2364.02	3033.01
	DILD-060-A	Validation cohort	DILD	Acute	OP	3.39331	ND	409.675	4216.68	12.8303	5.03689	34.8859	1489.34	343.332
	DILD-060-R	Validation cohort	DILD	Recovery	OP	0.543884	ND	119.497	2230.23	12.8231	2.34936	17.607	1807.31	390.519
	DILD-061-A	Validation cohort	DILD	Acute	OP	3.1709	ND	925.406	3403.23	3.83858	284.74	68.0371	738.087	437.707
	DILD-062-A	Validation cohort	DILD	Acute	OP	1.08176	ND	45.6668	410.04	10.1978	5.40044	115.277	1256.6	608.761
	DILD-062-R	Validation cohort	DILD	Recovery	OP	2.29168	ND	8.59375	404.94	11.2101	6.6993	55.2429	2769.75	650.05
	DILD-063-A	Validation cohort	DILD	Acute	OP	0.968805	64.7192	166.285	896.07	9.80303	12.3465	12.9634	1640.32	797.511
	DILD-063-R	Validation cohort	DILD	Recovery	OP	0.285516	ND	103.362	670.14	14.4332	4.23751	13.2453	1037.42	449.504
	DILD-064-A	Validation cohort	DILD	Acute	OP	0.913184	ND	371.126	1098.03	10.5726	6.4291	59.2472	862.428	455.402
	DILD-064-R	Validation cohort	DILD	Recovery	OP	0.372939	ND	92.5992	332.52	14.6413	6.29592	30.0492	1331.15	414.113
	DILD-065-A	Validation cohort	DILD	Acute	OP	9.00705	ND	508.027	501.33	7.91663	4.15003	115.327	485.627	ND
	DILD-065-R	Validation cohort	DILD	Recovery	OP	2.20305	ND	143.831	357	5.051	123.239	47.3842	420.101	ND
	DILD-066-A	Validation cohort	DILD	Acute	OP	1.33926	ND	333.495	1744.71	12.9981	2.19377	ND	1129.01	ND
	DILD-067-A	Validation cohort	DILD	Acute	OP	4.94344	ND	365.401	2871.81	2.97316	ND	ND	ND	ND
	DILD-068-A	Validation cohort	DILD	Acute	OP	0.1	ND	55.9513	150.45	5.30285	ND	ND	ND	ND
	DILD-068-R	Validation cohort	DILD	Recovery	OP	0.1	ND	62.6498	149.43	10.4974	ND	ND	ND	ND
	DILD-069-A	Validation cohort	DILD	Acute	OP	2.33327	ND	410.303	3255.33	8.17041	ND	ND	ND	ND
	DILD-069-R	Validation cohort	DILD	Recovery	OP	1.92136	ND	428.843	2094.06	12.3902	ND	ND	ND	ND
	DILD-070-A	Validation cohort	DILD	Acute	OP	0.674011	ND	231.15	2217.99	13.2664	ND	ND	ND	ND
	DILD-071-A	Validation cohort	DILD	Acute	OP	2.39367	ND	147.872	372.3	12.1402	ND	ND	ND	ND
	DILD-072-A	Validation cohort	DILD	Acute	OP	3.25	ND	68.0197	1711.05	7.83242	ND	ND	ND	ND
	DILD-072-R	Validation cohort	DILD	Recovery	OP	2.6488	ND	22.3473	1586.61	11.6327	ND	ND	792.218	ND
	DILD-073-A	Validation cohort	DILD	Acute	OP	1.56396	ND	220.958	1004.7	13.6083	ND	ND	1544.11	ND
	DILD-074-A	Validation cohort	DILD	Acute	OP	24.1019	ND	1908.32	2991.66	5.80692	ND	ND	381.797	ND
	DILD-075-A	Validation cohort	DILD	Acute	NSIP	4.24868	ND	131.906	668.1	11.4853	31.7377	25.3639	2336.05	ND
	DILD-075-R	Validation cohort	DILD	Recovery	NSIP	1.74816	ND	309.634	597.72	13.6275	5.76948	96.5434	2880.88	ND
	DILD-076-A	Validation cohort	DILD	Acute	NSIP	0.1	ND	81.561	639.03	11.3352	2.2916	20.8705	860.824	ND
	DILD-076-R	Validation cohort	DILD	Recovery	NSIP	0.1	ND	50.9897	471.24	13.7507	2.8117	19.5114	971.928	ND
	DILD-077-A	Validation cohort	DILD	Acute	NSIP	0.474621	ND	190.865	937.38	10.0118	6.75173	43.2618	614.347	ND
	DILD-077-R	Validation cohort	DILD	Recovery	NSIP	0.568011	ND	143.001	733.38	6.69784	33.6328	37.0981	442.661	ND
	DILD-078-A	Validation cohort	DILD	Acute	NSIP	3.48	ND	445.027	1156.17	7.28054	39.0706	ND	569.259	ND
	DILD-079-A	Validation cohort	DILD	Acute	NSIP	0.266721	ND	74.5857	202.98	7.12051	57.5653	ND	379.119	ND
	DILD-080-A	Validation cohort	DILD	Acute	NSIP	43.8554	ND	213.945	880.77	4.65729	208.694	ND	134.281	ND
	DILD-081-A	Validation cohort	DILD	Acute	NSIP	1.17036	ND	168.42	831.3	9.8858	9.98705	ND	1093.65	ND
	DILD-081-R	Validation cohort	DILD	Recovery	NSIP	0.338733	ND	44.7749	243.27	13.9631	ND	ND	ND	ND
	DILD-082-A	Validation cohort	DILD	Acute	Other	11.4704	ND	443.776	532.44	4.26527	27.9632	65.7697	477.101	856.495
	DILD-083-A	Validation cohort	DILD	Acute	Other	1.63646	ND	56.2386	228.48	8.92335	35.2534	ND	1972.12	ND
	DILD-083-R	Validation cohort	DILD	Recovery	Other	0.848353	ND	8.59375	319.26	17.0144	6.97457	ND	2017.03	ND
	DILD-084-A	Validation cohort	DILD	Acute	Other	0.335258	ND	108.291	295.8	13.9386	7.39676	ND	1008.18	ND
	DILD-084-R	Validation cohort	DILD	Recovery	Other	0.368637	ND	78.7132	316.71	18.7309	3.41052	ND	1934.82	ND
	DILD-085-A	Validation cohort	DILD	Acute	Other	3.64	ND	252.475	521.73	3.39581	ND	ND	ND	ND
	DILD-086-R	Validation cohort	DILD	Recovery	OP	0.37449	ND	125.546	273.36	10.1587	4.23751	29.1562	901.716	390.519
	Tole-001	Torelant control	Tolerant	-	-	0.575941	ND	134.724	329.46	18.6759	3.60843	ND	1111.25	ND
	Tole-002	Torelant control	Tolerant	-	-	2.1292	ND	123.946	574.77	8.96185	29.2721	ND	614.996	ND
	Tole-003	Torelant control	Tolerant	-	-	3.21651	ND	53.7497	362.1	16.2746	5.32049	34.7841	617.222	335.923
	Tole-004	Torelant control	Tolerant	-	-	3.45	ND	21.1673	404.94	5.25248	623.136	53.9039	335.153	887.672
	Tole-005	Torelant control	Tolerant	-	-	0.549634	ND	49.0776	231.54	15.6771	5.62228	35.9248	425.234	305.68
	Tole-006	Torelant control	Tolerant	-	-	2.43397	ND	8.59375	343.74	19.3234	4.46791	286.352	2129.73	490.099
	Tole-007	Torelant control	Tolerant	-	-	0.1	ND	36.2066	201.96	13.0435	4.74323	30.501	1824.16	199.043
	Tole-008	Torelant control	Tolerant	-	-	0.919524	ND	73.1736	4413.03	9.89433	21.9792	16.291	1249.24	282.072
	Tole-009	Torelant control	Tolerant	-	-	0.260381	ND	113.049	234.6	12.0001	4.3336	21.4214	1017.84	173.624
	Tole-010	Torelant control	Tolerant	-	-	0.32358	ND	61.7867	357.51	14.8043	4.46791	3.47753	572.023	287.922
	Tole-011	Torelant control	Tolerant	-	-	2.80965	ND	39.2322	232.05	9.3798	8.90462	21.0893	844.245	282.072
	Tole-012	Torelant control	Tolerant	-	-	2.63316	ND	8.6	717.06	11.3039	9.09704	ND	968.856	ND
	Tole-013	Torelant control	Tolerant	-	-	0.577366	ND	117.002	257.04	15.6639	ND	ND	ND	ND
	Tole-014	Torelant control	Tolerant	-	-	0.244971	ND	121.786	493.17	11.0259	ND	ND	ND	ND
	Tole-015	Torelant control	Tolerant	-	-	0.60193	ND	22.8565	1046.01	11.2087	ND	ND	ND	ND
	Tole-016	Torelant control	Tolerant	-	-	0.41201	ND	76.9961	203.49	14.1089	ND	ND	ND	ND
	Tole-017	Torelant control	Tolerant	-	-	0.684572	ND	40.7918	548.76	13.5239	ND	ND	ND	ND
	Tole-018	Torelant control	Tolerant	-	-	1.59785	ND	52.9826	721.14	8.16882	ND	ND	ND	ND
	Tole-019	Torelant control	Tolerant	-	-	21.1498	ND	81.8477	395.25	3.90688	ND	ND	ND	ND
	Tole-020	Torelant control	Tolerant	-	-	0.28026	ND	31.1628	380.46	17.441	ND	ND	ND	ND
	Tole-021	Torelant control	Tolerant	-	-	1.06342	ND	24.8669	174.93	12.9641	ND	ND	ND	ND
	Tole-022	Torelant control	Tolerant	-	-	0.809622	ND	45.6508	256.02	16.9096	ND	ND	ND	ND
	Tole-023	Torelant control	Tolerant	-	-	14.5382	ND	148.277	710.43	18.6228	ND	ND	764.219	ND
	Tole-024	Torelant control	Tolerant	-	-	0.987874	ND	113.416	838.44	16.2017	ND	ND	1171.11	ND
	Tole-025	Torelant control	Tolerant	-	-	0.518789	ND	27.8132	220.32	20.4151	ND	ND	1823.8	ND
	Tole-026	Torelant control	Tolerant	-	-	1.58961	ND	89.0827	221.34	8.85595	ND	ND	745.95	ND
	Tole-027	Torelant control	Tolerant	-	-	0.519647	ND	245.593	299.37	11.3842	ND	ND	634.858	ND
	Tole-028	Torelant control	Tolerant	-	-	0.257366	ND	32.1048	251.94	19.4603	ND	ND	2893.18	ND
	Tole-029	Torelant control	Tolerant	-	-	4.36972	ND	171.164	1537.14	8.37955	ND	ND	895.846	ND
	Tole-030	Torelant control	Tolerant	-	-	2.08035	ND	61.402	157.59	11.0583	ND	ND	1041.86	ND
	Tole-031	Torelant control	Tolerant	-	-	0.701394	ND	59.3898	188	13.7028	ND	ND	ND	ND
	LuCa-001	Disease controls	Lung Ca	-	-	0.488355	ND	167.097	162.18	13.5716	1.62682	34.063	827.983	ND
	LuCa-002	Disease controls	Lung Ca	-	-	0.50163	ND	54.3656	310.59	12.3499	12.0998	32.3565	752.954	ND
	LuCa-003	Disease controls	Lung Ca	-	-	0.960873	ND	112.233	361.08	14.8217	2.21092	25.8562	1113.84	ND
	LuCa-004	Disease controls	Lung Ca	-	-	1.27388	ND	28.7474	754.29	11.6248	40.0669	26.8875	930.101	ND
	LuCa-005	Disease controls	Lung Ca	-	-	0.286481	ND	8.59375	504.9	15.562	8.71406	24.5271	728.865	193.859
	LuCa-006	Disease controls	Lung Ca	-	-	0.483056	ND	84.5632	467.16	12.2171	7.25881	29.1068	939.254	193.859
	LuCa-007	Disease controls	Lung Ca	-	-	0.235408	ND	45.2396	169.32	10.4976	6.41436	63.2723	549.633	299.727
	LuCa-008	Disease controls	Lung Ca	-	-	0.542966	ND	24.7746	320.28	13.4872	8.52538	24.8016	1245.56	220.247
	LuCa-009	Disease controls	Lung Ca	-	-	1.33831	ND	48.6392	365	9.52601	ND	ND	ND	ND
	LuCa-010	Disease controls	Lung Ca	-	-	0.820361	ND	24.4143	1347.42	15.0135	ND	ND	ND	ND
	LuCa-011	Disease controls	Lung Ca	-	-	0.1	ND	83.6485	170.34	14.8395	ND	ND	ND	ND
	LuCa-012	Disease controls	Lung Ca	-	-	0.1	ND	23.87	200.94	13.1419	ND	ND	ND	ND
	LuCa-013	Disease controls	Lung Ca	-	-	0.444842	ND	60.6289	819.57	15.864	ND	ND	ND	ND
	LuCa-014	Disease controls	Lung Ca	-	-	1.45561	ND	84.0708	1349.97	9.79616	ND	ND	ND	ND
	LuCa-015	Disease controls	Lung Ca	-	-	1.41321	ND	294.548	1586.1	17.2926	ND	ND	ND	ND
	LuCa-016	Disease controls	Lung Ca	-	-	0.837016	ND	52.4829	635.3	15.3225	ND	ND	ND	ND
	LuCa-017	Disease controls	Lung Ca	-	-	4.64351	ND	78.758	675.75	17.8574	ND	ND	ND	ND
	LuCa-018	Disease controls	Lung Ca	-	-	1.55244	ND	111.292	395.76	15.0801	ND	ND	ND	ND
	LuCa-019	Disease controls	Lung Ca	-	-	1.95354	ND	153.005	615.57	19.6163	ND	ND	ND	ND
	LuCa-020	Disease controls	Lung Ca	-	-	2.45772	ND	280.816	430.6	12.4761	ND	ND	ND	ND
	LuCa-021	Disease controls	Lung Ca	-	-	0.362081	ND	98.6337	454.92	14.4288	ND	ND	ND	ND
	LuCa-022	Disease controls	Lung Ca	-	-	1.99012	ND	119.875	5936	4.57833	ND	ND	ND	ND
	LuCa-023	Disease controls	Lung Ca	-	-	0.343965	ND	111.442	177.99	13.2152	4.03693	42.8273	1207.66	ND
	LuCa-024	Disease controls	Lung Ca	-	-	0.319398	ND	62.631	355.98	10.3722	3.57524	31.0956	474.113	329.813
	LuCa-025	Disease controls	Lung Ca	-	-	1.77558	ND	36.6399	205.02	13.8484	7.43383	113.358	893.475	360.654
	LuCa-026	Disease controls	Lung Ca	-	-	0.245497	ND	19.3408	216.75	13.8558	4.60445	19.3593	570.127	242.164
	LuCa-027	Disease controls	Lung Ca	-	-	1.19467	ND	460.302	1293.87	16.6354	3.94422	80.6314	680.914	523.664
	LuCa-028	Disease controls	Lung Ca	-	-	0.739723	ND	106.712	455.94	13.8281	9.60021	29.9029	502.732	ND
	LuCa-029	Disease controls	Lung Ca	-	-	7.06293	ND	82.7065	592.62	8.41974	126.56	86.366	818.813	ND
	LuCa-030	Disease controls	Lung Ca	-	-	3.8712	ND	61.501	835.89	6.92766	12.4748	35.7153	635.665	ND
	LuCa-031	Disease controls	Lung Ca	-	-	0.332378	ND	8.59375	368.73	15.819	10.8217	49.6106	1358	ND
	LuCa-032	Disease controls	Lung Ca	-	-	1.64114	ND	35.9779	417.69	12.8924	ND	ND	ND	ND
	LuCa-033	Disease controls	Lung Ca	-	-	0.638273	ND	85.2455	190.23	12.5912	ND	ND	ND	ND
	LuCa-034	Disease controls	Lung Ca	-	-	0.363282	ND	68.579	138.72	18.8655	ND	ND	ND	ND
	LuCa-035	Disease controls	Lung Ca	-	-	0.650974	ND	70.3913	262.65	21.9408	ND	ND	ND	ND
	LuCa-036	Disease controls	Lung Ca	-	-	0.363856	ND	70.3913	383.01	17.8846	ND	ND	ND	ND
	LuCa-037	Disease controls	Lung Ca	-	-	8.09683	ND	8.59375	302.94	14.6746	ND	ND	ND	ND
	LuCa-038	Disease controls	Lung Ca	-	-	1.23525	ND	49.9272	337	11.1591	ND	ND	ND	ND
	LuCa-039	Disease controls	Lung Ca	-	-	0.32996	ND	17.5139	693.6	18.3394	34.3455	33.3596	600.507	ND
	LuCa-040	Disease controls	Lung Ca	-	-	1.81521	ND	63.0057	288.15	10.49	2.72072	50.9948	380.435	ND
	LuCa-041	Disease controls	Lung Ca	-	-	4.29569	ND	67.9043	211.14	5.16003	1.49762	23.0955	267.14	ND
	LuCa-042	Disease controls	Lung Ca	-	-	0.812685	ND	192.966	344.25	14.4778	ND	ND	ND	ND
	LuCa-043	Disease controls	Lung Ca	-	-	1.61688	ND	48.693	227.46	12.163	4.88423	94.9544	983.947	264.739
	LuCa-044	Disease controls	Lung Ca	-	-	0.597136	ND	22.5267	373.83	9.16387	128.785	128.5	707.965	293.807
	LuCa-045	Disease controls	Lung Ca	-	-	3.2954	ND	61.8183	205.02	6.93824	64.3144	1136.48	799.896	443.832
	LuCa-046	Disease controls	Lung Ca	-	-	9.42439	ND	258.26	895.56	6.69952	142.547	67.9085	607.135	591.868
	LuCa-047	Disease controls	Lung Ca	-	-	36.0263	ND	84.2358	741.03	7.51051	16.0238	35.0972	535.575	ND
	LuCa-048	Disease controls	Lung Ca	-	-	1.45617	ND	34.4444	234.09	13.9007	2.63146	26.1077	950.806	ND
	LuCa-049	Disease controls	Lung Ca	-	-	1.2029	ND	138.87	370.26	7.3285	3.81574	38.5807	614.347	ND
	LuCa-050	Disease controls	Lung Ca	-	-	20.523	ND	260.644	482.46	9.53041	7.34581	92.0535	653.955	ND
	LuCa-051	Disease controls	Lung Ca	-	-	0.637289	ND	179.531	253	13.8306	ND	ND	ND	ND
	LuCa-052	Disease controls	Lung Ca	-	-	20.416	ND	27.4163	341.19	11.2397	ND	ND	ND	ND
	LuCa-053	Disease controls	Lung Ca	-	-	2.24619	ND	106.701	611	9.34056	ND	ND	ND	ND
	LuCa-054	Disease controls	Lung Ca	-	-	0.259779	ND	42.7478	365	12.7144	ND	ND	ND	ND
	LuCa-055	Disease controls	Lung Ca	-	-	1.48315	ND	27.8901	208.08	11.3613	5.62228	24.1729	1309.39	242.164
	LuCa-056	Disease controls	Lung Ca	-	-	10.8227	ND	377.691	400.35	3.71629	280.15	186.722	500.417	2876
	LuCa-057	Disease controls	Lung Ca	-	-	0.896425	ND	81.6079	373.32	8.11995	34.782	26.7887	1317.07	209.553
	LuCa-058	Disease controls	Lung Ca	-	-	3.70334	ND	89.6357	275.91	6.37655	209.791	51.3105	472.512	1301.33
	Infe-001	Disease controls	Infectious	-	-	1.25482	ND	121.654	1601.91	9.87912	6.91486	27.8358	1104.52	4753.98
	Infe-002	Disease controls	Infectious	-	-	5.38911	ND	492.996	1811.01	14.3717	ND	ND	991.609	ND
	Infe-003	Disease controls	Infectious	-	-	2.21544	ND	89.2229	429.93	12.2817	1.49762	67.6254	842.545	354.429
	Infe-004	Disease controls	Infectious	-	-	0.55251	ND	71.3046	232.05	10.441	1791.8	24.2951	660.924	4929.65
	Infe-005	Disease controls	Infectious	-	-	1.90142	ND	223.707	195.84	6.86849	11.3628	79.2789	531.452	392.172
	Infe-006	Disease controls	Infectious	-	-	0.226544	ND	80.0356	150.45	8.67589	15.2099	51.8529	393.354	379.488
	Infe-007	Disease controls	Infectious	-	-	0.555522	ND	8.59375	321.3	2.76819	511.981	210.122	607.258	23286.5
	Infe-008	Disease controls	Infectious	-	-	0.248917	ND	8.59375	323.34	5.00753	1635.71	77.7496	838.84	2426.38
	Infe-009	Disease controls	Infectious	-	-	0.1	ND	8.59375	184.62	9.00052	88.3188	34.7957	1138.73	1130.68
	Infe-010	Disease controls	Infectious	-	-	0.428119	ND	21.0443	259.08	11.2378	14.4098	38.4009	812.509	443.832
	Infe-011	Disease controls	Infectious	-	-	1.40871	ND	75.3727	368.22	4.1928	3903.97	242.703	715.156	1428.2
	Infe-012	Disease controls	Infectious	-	-	0.898522	ND	86.6757	951.66	4.62568	408.765	55.7333	510.423	398.55
	Infe-013	Disease controls	Infectious	-	-	0.512478	ND	88.7896	193.8	6.32077	71.8501	20.9722	627.721	329.813
	Infe-014	Disease controls	Infectious	-	-	0.41128	ND	71.4875	132.09	3.52607	139.599	101.854	432.439	516.92
	Infe-015	Disease controls	Infectious	-	-	0.1	ND	31.1628	118.32	14.8642	ND	ND	ND	ND
	Infe-016	Disease controls	Infectious	-	-	0.451336	ND	130.576	506.43	3.09744	ND	ND	953.613	ND
	Infe-017	Disease controls	Infectious	-	-	0.660663	ND	176.967	303.96	6.68823	ND	ND	547.398	ND
	Infe-018	Disease controls	Infectious	-	-	1.52722	ND	95.8828	312.63	5.63087	ND	ND	368.566	ND
	Infe-019	Disease controls	Infectious	-	-	0.920897	ND	177.788	313.14	11.7354	ND	ND	ND	ND
	NTM-001	Disease controls	NTM	-	-	0.275805	ND	39.2322	293.25	9.83905	87.4437	16.3286	458.316	311.665
	NTM-002	Disease controls	NTM	-	-	0.524902	ND	88.3667	302.94	13.2646	3.94422	40.4418	474.113	264.739
	NTM-003	Disease controls	NTM	-	-	0.319339	ND	169.792	262.65	12.1851	5.93271	17.3598	535.146	168.694
	NTM-004	Disease controls	NTM	-	-	0.596794	ND	75.2814	310.08	16.7975	2.5914	36.0227	437.004	379.488
	NTM-005	Disease controls	NTM	-	-	0.285065	ND	111.334	310.59	18.1576	2.79407	38.5098	1149.29	225.662
	NTM-006	Disease controls	NTM	-	-	0.391925	ND	429.306	913.92	8.68104	46.8803	216.43	648.379	923.383
	NTM-007	Disease controls	NTM	-	-	1.32903	ND	151.924	185.64	5.73724	27.7016	75.7093	733.582	360.654
	NTM-008	Disease controls	NTM	-	-	0.1	ND	85.4707	378.93	15.0831	13.3073	20.1453	962.874	225.662
	NTM-009	Disease controls	NTM	-	-	0.309038	ND	113.906	352.41	8.59997	7.97082	ND	1194.87	ND
	NTM-010	Disease controls	NTM	-	-	1.04966	ND	74.0167	795.09	13.0361	39.0974	ND	3193.71	ND
	NTM-011	Disease controls	NTM	-	-	0.262703	ND	8.59375	218.79	10.5308	54.2974	ND	2033.09	ND
	NTM-012	Disease controls	NTM	-	-	0.1	ND	93.0229	321.3	9.43084	9.09704	ND	1078.65	ND
	NTM-013	Disease controls	NTM	-	-	0.1	ND	185.355	387.6	11.4384	ND	ND	ND	ND
	NTM-014	Disease controls	NTM	-	-	3.71269	ND	287.323	1404.03	13.1967	ND	ND	ND	ND
	IIPs-001	Disease controls	IIPs	-	Acute exarbation (AE-IPF)	7.00398	166.484	573.846	1754.91	10.7933	4.23562	110.637	899.812	ND
	IIPs-002	Disease controls	IIPs	-	Acute exarbation (AE-IPF)	6.52433	ND	174.475	4211.58	8.57306	121.757	103.793	1240.46	ND
	IIPs-003	Disease controls	IIPs	-	Acute exarbation (AE-IPF)	0.927765	ND	384.686	2727.48	7.45574	5.50269	212.588	632.065	ND
	IIPs-004	Disease controls	IIPs	-	Acute exarbation (AE-IPF)	2.31774	97.6252	657.875	1685.55	11.725	ND	ND	1105.36	ND
	IIPs-005	Disease controls	IIPs	-	Acute exarbation (AE-IPF)	5.36066	ND	243.695	3750.54	11.913	ND	ND	1076.21	ND
	IIPs-006	Disease controls	IIPs	-	Acute exarbation (AIP)	18.27	192.564	766.325	3033.99	7.55321	44.5942	279.199	607.39	ND
	IIPs-007	Disease controls	IIPs	-	IPF	1.50864	ND	179.358	3522.06	9.18126	3.22675	16.3658	696.582	392.172
	IIPs-008	Disease controls	IIPs	-	IPF	0.774753	ND	205.415	2791.23	13.5647	21.1868	47.51	483.827	1194.83
	IIPs-009	Disease controls	IIPs	-	IPF	0.331231	ND	364.034	493.68	13.2028	4.07175	36.4187	863.109	264.739
	IIPs-010	Disease controls	IIPs	-	IPF	1.05468	ND	87.5211	385.56	6.33215	21.9792	54.9916	583.521	1230.4
	IIPs-011	Disease controls	IIPs	-	IPF	1.99098	ND	634.906	1706.46	11.0084	40.54	103.876	735.95	2703.37
	IIPs-012	Disease controls	IIPs	-	IPF	1.27498	ND	466.396	1310.7	15.0505	5.32049	58.239	1081.93	411.377
	IIPs-013	Disease controls	IIPs	-	IPF	1.80285	ND	508.409	2178.72	11.9304	9.6853	137.229	607.135	788.008
	IIPs-014	Disease controls	IIPs	-	IPF	0.864145	ND	189.96	882.3	11.3721	7.08582	18.8919	1444.72	366.906
	IIPs-015	Disease controls	IIPs	-	IPF	0.355076	ND	254.977	1299.48	13.0411	ND	ND	ND	ND
	IIPs-016	Disease controls	IIPs	-	IPF	0.412649	ND	335.085	325.38	11.0003	ND	ND	415.158	ND
	IIPs-017	Disease controls	IIPs	-	IPF	3.48654	ND	440.037	4938.84	9.17558	ND	ND	1309.01	ND
	IIPs-018	Disease controls	IIPs	-	IPF	1.58281	ND	389.798	870.57	13.0119	ND	ND	479.241	ND
	IIPs-019	Disease controls	IIPs	-	IPF	0.418304	ND	205.896	408.51	13.2829	ND	ND	1134.97	ND
	IIPs-020	Disease controls	IIPs	-	IPF	1.81344	ND	357.753	1983.39	11.1219	ND	ND	1036.2	ND
	IIPs-021	Disease controls	IIPs	-	IPF	0.80397	ND	362.711	1800.3	11.6074	ND	ND	2288.74	ND
	IIPs-022	Disease controls	IIPs	-	IPF	0.659985	ND	319.346	2531.13	11.2645	ND	ND	1105.36	ND
	IIPs-023	Disease controls	IIPs	-	IPF	1.16205	ND	256.399	503.88	9.30732	ND	ND	1245.3	ND
	IIPs-024	Disease controls	IIPs	-	IPF	2.34372	ND	118.58	1243.89	11.2645	ND	ND	2250.87	ND
	IIPs-025	Disease controls	IIPs	-	IPF	0.378245	ND	309.051	665.55	14.7498	ND	ND	2114.81	ND
	IIPs-026	Disease controls	IIPs	-	IPF	0.383306	ND	140.206	595.68	14.2819	ND	ND	1245.3	ND
	IIPs-027	Disease controls	IIPs	-	IPF	1.48406	ND	204.435	1765.62	10.2464	ND	ND	1111.25	ND
	IIPs-028	Disease controls	IIPs	-	IPF	1.29599	ND	139	772.65	10.8152	ND	ND	1041.86	ND
	IIPs-029	Disease controls	IIPs	-	IPF	0.911109	ND	418.877	1790.1	14.3395	ND	ND	1516.37	ND
	IIPs-030	Disease controls	IIPs	-	IPF	2.01	ND	124.444	1740	6.77255	ND	ND	ND	ND
	IIPs-031	Disease controls	IIPs	-	NSIP	3.77077	ND	324.309	1090.38	15.6545	5.50269	75.0428	435.016	ND
	IIPs-032	Disease controls	IIPs	-	NSIP	11.2463	ND	515.173	838.44	7.62048	4.03693	109.378	1379.74	ND
	IIPs-033	Disease controls	IIPs	-	NSIP	2.10898	ND	452.328	9177.45	12.8406	1.69393	89.9054	680.384	ND
	IIPs-034	Disease controls	IIPs	-	NSIP	1.37792	ND	44.3844	832.32	19.0878	7.25881	21.4523	2168.11	392.172
	IIPs-035	Disease controls	IIPs	-	NSIP	0.589178	ND	358.852	605.88	11.4353	ND	ND	ND	ND
	IIPs-036	Disease controls	IIPs	-	NSIP	2.42266	ND	236.729	1195.44	5.23892	ND	ND	505.647	ND
	IIPs-037	Disease controls	IIPs	-	NSIP	5.72627	ND	489.709	3396.6	14.5332	ND	ND	1354.57	ND
	IIPs-038	Disease controls	IIPs	-	Other	3.34997	ND	473.531	1410.66	10.0118	3.49663	308.763	535.575	ND
	IIPs-039	Disease controls	IIPs	-	Other	0.289058	ND	22.5267	189.72	5.29888	215.742	124.885	639.937	1016.34
	IIPs-040	Disease controls	IIPs	-	Other	0.476874	ND	316.843	2834.58	12.8998	10.4946	22.0998	971.858	510.191
	IIPs-041	Disease controls	IIPs	-	Other	0.838014	ND	59.2521	606.39	7.81049	89.6527	68.8877	1563.99	1726.21
	IIPs-042	Disease controls	IIPs	-	Other	0.569255	ND	166.712	734.4	11.3054	ND	ND	732.456	ND
	IIPs-043	Disease controls	IIPs	-	Other	0.363041	ND	20.7298	277.44	16.1419	ND	ND	895.846	ND
	CTD-001	Disease controls	CTD	-	-	0.408889	ND	74.7135	1458.09	13.2782	2.54391	32.1631	814.263	ND
	CTD-002	Disease controls	CTD	-	-	0.1	ND	28.332	175.44	6.91581	159.867	60.0689	617.853	ND
	CTD-003	Disease controls	CTD	-	-	1.93443	ND	281.408	2897.82	10.5672	11.0009	82.4546	1556.8	ND
	CTD-004	Disease controls	CTD	-	-	1.36836	ND	183.277	844.56	13.5158	32.9212	130.298	1144.36	ND
	CTD-005	Disease controls	CTD	-	-	1.83322	ND	328.905	903.72	15.9233	47.2041	201.351	3096.29	ND
	CTD-006	Disease controls	CTD	-	-	0.316857	ND	95.0116	334.56	5.04013	323.494	184.31	885.006	ND
	CTD-007	Disease controls	CTD	-	-	3.117	ND	504.093	1538.16	10.9572	12.2868	129.356	1084.05	ND
	CTD-008	Disease controls	CTD	-	-	2.08214	ND	128.25	1871.19	6.82128	19.4003	67.6254	653.955	ND
	CTD-009	Disease controls	CTD	-	-	0.397678	ND	58.8294	1349.97	11.893	11.976	56.6796	623.345	253.373
	CTD-010	Disease controls	CTD	-	-	0.906731	ND	257.247	1309.68	17.119	7.25881	21.7046	1913.96	3601.07
	CTD-011	Disease controls	CTD	-	-	0.578606	ND	538.602	1225.53	14.5251	5.17287	44.9179	2234.96	293.807
	CTD-012	Disease controls	CTD	-	-	3.91113	ND	122.518	229.5	2.70451	4026.18	502.685	377.078	1976.21
	CTD-013	Disease controls	CTD	-	-	0.444851	ND	55.9513	299.37	5.9542	121.03	876.545	2473.22	745.527
	CTD-014	Disease controls	CTD	-	-	0.916201	ND	8.59375	268.26	14.9882	10.9096	18.7439	2407.81	392.172
	CTD-015	Disease controls	CTD	-	-	1.25593	ND	135.115	1387.71	14.2212	6.41436	22.5886	1590.48	456.957
	CTD-016	Disease controls	CTD	-	-	1.74616	ND	470.487	5593.17	11.9026	34.2091	80.3311	779.728	424.295
	CTD-017	Disease controls	CTD	-	-	0.389334	ND	26.559	638.01	17.6524	7.08582	ND	1128.73	ND
	CTD-018	Disease controls	CTD	-	-	0.856659	ND	49.5031	349.86	14.3641	9.29131	ND	2135.18	ND
	CTD-019	Disease controls	CTD	-	-	1.40991	ND	146.095	1475.94	16.838	9.4874	ND	1814.37	ND
	CTD-020	Disease controls	CTD	-	-	3.15611	ND	252.013	5493.21	9.76484	ND	ND	ND	ND
	CTD-021	Disease controls	CTD	-	-	3.67636	ND	67.6086	1046.01	13.7851	ND	ND	ND	ND
	CTD-022	Disease controls	CTD	-	-	1.80034	ND	91.0855	1922.19	16.2017	ND	ND	ND	ND
	CTD-023	Disease controls	CTD	-	-	1.39525	ND	496.591	3190.56	22.3958	ND	ND	ND	ND
	CTD-024	Disease controls	CTD	-	-	1.19759	ND	75.1891	1943.1	22.5895	ND	ND	ND	ND
	CTD-025	Disease controls	CTD	-	-	0.1	ND	64.9306	718.59	20.8494	ND	ND	ND	ND
	COPD-001	Disease controls	COPD	-	-	1.1182	ND	41.3838	242.25	12.6594	7.43383	18.8427	577.746	689.206
	COPD-002	Disease controls	COPD	-	-	0.270137	ND	191.817	515.61	15.0097	21.7142	53.9039	502.104	696.223
	COPD-003	Disease controls	COPD	-	-	0.685485	ND	58.0567	878.73	12.7493	12.6348	47.2115	1751.62	516.92
	COPD-004	Disease controls	COPD	-	-	0.1	ND	8.59375	213.69	12.0386	4.20155	21.2686	492.059	188.725
	COPD-005	Disease controls	COPD	-	-	0.803773	ND	51.6282	747.66	16.1643	9.29131	22.6974	2588.74	293.807
	COPD-006	Disease controls	COPD	-	-	5.42332	ND	163.023	7762.2	7.21814	80.6787	119.439	1194.87	873.4
	COPD-007	Disease controls	COPD	-	-	0.278924	ND	72.3306	234.6	8.56718	6.2517	5.27119	505.494	214.877
	COPD-008	Disease controls	COPD	-	-	0.342513	ND	114.765	225.42	8.61771	70.7881	60.4778	680.914	348.232
	COPD-009	Disease controls	COPD	-	-	0.683413	ND	18.8815	218.79	15.4137	10.2897	24.0864	1336.42	236.621
	COPD-010	Disease controls	COPD	-	-	2.40006	ND	93.0229	840.48	11.4404	10.4946	31.3242	633.67	476.789
	COPD-011	Disease controls	COPD	-	-	0.352975	ND	55.868	391.68	15.019	7.43383	22.734	1043.09	443.832
	COPD-012	Disease controls	COPD	-	-	3.93619	ND	18.697	210.12	11.9235	ND	ND	ND	ND
	COPD-013	Disease controls	COPD	-	-	0.600202	ND	173.232	189.72	10.9937	ND	ND	ND	ND
	COPD-014	Disease controls	COPD	-	-	0.567586	ND	125.777	238.68	10.2075	ND	ND	299.149	ND
	COPD-015	Disease controls	COPD	-	-	0.955358	ND	212.215	1463.7	10.372	ND	ND	ND	ND
	BA-001	Disease controls	BA	-	-	0.434903	ND	52.0528	432.48	17.9598	5.93271	81.5408	665.557	220.247
	BA-002	Disease controls	BA	-	-	0.866138	ND	37.9376	157.59	18.6392	4.46791	13.732	545.979	584.991
	BA-003	Disease controls	BA	-	-	0.259249	ND	21.6214	116.79	9.43556	3.81895	43.1724	383.636	317.683
	BA-004	Disease controls	BA	-	-	0.223877	ND	50.7786	172.38	14.4053	5.62228	26.0331	589.346	173.624
	BA-005	Disease controls	BA	-	-	0.776353	ND	85.408	448.8	17.7008	9.29131	106.788	2113.41	516.92
	BA-006	Disease controls	BA	-	-	0.1	ND	55.868	222.87	12.9225	10.4946	30.1403	1170.15	317.683
	BA-007	Disease controls	BA	-	-	0.274468	ND	8.59375	389.13	16.9535	8.90462	68.1516	1075.37	682.196
	BA-008	Disease controls	BA	-	-	0.210313	ND	43.9565	368.22	14.3039	6.09114	28.3932	777.238	392.172
	BA-009	Disease controls	BA	-	-	0.494424	ND	55.021	146.37	11.4541	15.4009	18.9903	918.433	270.48
	BA-010	Disease controls	BA	-	-	0.347262	ND	45.2396	217.77	13.6709	7.97082	23.4631	1061.13	392.172
	BA-011	Disease controls	BA	-	-	0.55838	ND	55.021	193.29	15.9318	8.3386	54.6257	958.343	385.817
	BA-012	Disease controls	BA	-	-	0.1	ND	70.3913	250.41	16.4925	ND	ND	ND	ND
	HV-001	Discovery cohort	HV	-	-	0.1	ND	67.4638	297.84	16.7187	ND	ND	ND	ND
	HV-002	Discovery cohort	HV	-	-	0.423497	ND	28.0562	387.6	17.3282	ND	ND	ND	ND
	HV-003	Discovery cohort	HV	-	-	0.371124	ND	79.3568	287.64	12.8063	ND	ND	ND	ND
	HV-004	Discovery cohort	HV	-	-	0.294648	ND	78.6701	171.36	12.4706	ND	ND	ND	ND
	HV-005	Discovery cohort	HV	-	-	0.560577	ND	23.1572	177.48	19.3844	3.64651	24.0755	1335.3	ND
	HV-006	Discovery cohort	HV	-	-	0.1	ND	20.1991	202.47	14.7272	4.43725	20.57	929.187	ND
	HV-007	Discovery cohort	HV	-	-	0.1	ND	104.751	384.54	11.641	ND	ND	ND	ND
	HV-008	Discovery cohort	HV	-	-	0.236342	ND	75.2498	155.55	14.2059	4.16461	29.2871	882.526	ND
	HV-009	Discovery cohort	HV	-	-	0.1	ND	53.8252	135.66	14.8123	6.09303	23.2421	1447.78	ND
	HV-010	Discovery cohort	HV	-	-	0.1	ND	28.3819	129.54	9.58276	2.61621	12.8014	1243.75	ND
	HV-011	Discovery cohort	HV	-	-	0.1	ND	48.2428	239.7	9.10705	4.57693	15.4589	1577.14	ND
	HV-012	Discovery cohort	HV	-	-	0.227085	ND	27.4045	408	17.5906	4.03167	34.5967	ND	ND
	HV-013	Discovery cohort	HV	-	-	0.1	ND	101.14	157.08	12.767	ND	ND	ND	ND
	HV-014	Discovery cohort	HV	-	-	0.1	ND	164.242	167.28	14.2476	5.30826	31.7967	929.187	ND
	HV-015	Discovery cohort	HV	-	-	0.358937	ND	38.4598	204	13.9492	3.40123	27.1329	816.74	ND
	HV-016	Discovery cohort	HV	-	-	0.317573	ND	57.4578	244.29	21.9361	4.43725	23.9725	1040.33	ND
	HV-017	Discovery cohort	HV	-	-	0.399329	ND	46.9341	209.61	15.3198	ND	ND	ND	ND
	HV-018	Discovery cohort	HV	-	-	0.312694	ND	78.6701	131.58	14.7357	ND	ND	ND	ND
	HV-019	Discovery cohort	HV	-	-	0.336068	ND	40.4115	196.35	17.2722	ND	ND	ND	ND
	HV-020	Discovery cohort	HV	-	-	0.348775	ND	39.4355	171.87	16.0595	ND	ND	ND	ND
	HV-021	Discovery cohort	HV	-	-	0.1	ND	41.3881	163.2	17.7606	ND	ND	ND	ND
	HV-022	Discovery cohort	HV	-	-	0.510391	ND	112.064	229.5	20.0602	ND	ND	ND	ND
	HV-023	Discovery cohort	HV	-	-	0.276341	ND	61.7747	114.24	17.5248	ND	ND	ND	ND
	HV-024	Discovery cohort	HV	-	-	0.1	ND	43.0169	200.94	19.0765	2.82877	26.566	ND	ND
	HV-025	Validation cohort	HV	-	-	0.1	ND	52.6174	162.69	11.3293	ND	ND	ND	ND
	HV-026	Validation cohort	HV	-	-	0.501474	ND	20.6841	170.34	11.1313	ND	ND	ND	ND
	HV-027	Validation cohort	HV	-	-	0.1	ND	91.8707	166.26	14.1394	ND	ND	ND	ND
	HV-028	Validation cohort	HV	-	-	0.1	ND	28.8555	175.95	12.6339	ND	ND	ND	ND
	HV-029	Validation cohort	HV	-	-	0.719536	ND	53.9774	144.84	15.1036	ND	ND	ND	ND
	HV-030	Validation cohort	HV	-	-	0.1	ND	27.7627	145.86	11.6784	ND	ND	ND	ND
	HV-031	Validation cohort	HV	-	-	0.1	ND	36.3679	138.72	18.5278	ND	ND	ND	ND
	HV-032	Validation cohort	HV	-	-	0.1	ND	8.59375	259.08	13.0036	ND	ND	ND	ND
	HV-033	Validation cohort	HV	-	-	0.1	ND	17.2054	133.11	11.1605	ND	ND	ND	ND
	HV-034	Validation cohort	HV	-	-	0.366292	ND	40.5759	212.67	12.0483	ND	ND	ND	ND
	HV-035	Validation cohort	HV	-	-	0.330004	ND	63.1006	161.67	12.5243	ND	ND	ND	ND
	HV-036	Validation cohort	HV	-	-	0.1	ND	40.2272	165.24	12.5615	ND	ND	ND	ND
	HV-037	Validation cohort	HV	-	-	0.1	ND	45.4277	265.2	14.2897	ND	ND	ND	ND
	HV-038	Validation cohort	HV	-	-	0.1	ND	94.2117	284.07	15.2066	ND	ND	ND	ND
	HV-039	Validation cohort	HV	-	-	0.1	ND	18.7639	158.1	16.7508	ND	ND	ND	ND
	HV-040	Validation cohort	HV	-	-	0.1	ND	35.2097	202.47	17.0865	4.43725	18.6284	ND	ND
	HV-041	Validation cohort	HV	-	-	0.291921	ND	44.6475	164.22	12.3624	4.16461	28.0273	ND	ND
	HV-042	Validation cohort	HV	-	-	0.476701	ND	60.1111	175.95	17.0865	3.90099	51.452	1106.2	ND
	HV-043	Validation cohort	HV	-	-	0.1	ND	85.5223	130.05	13.8177	ND	ND	ND	ND
	HV-044	Validation cohort	HV	-	-	1.32187	ND	45.7722	153.51	12.2623	ND	ND	ND	ND
	HV-045	Validation cohort	HV	-	-	0.1	ND	118.435	145.35	14.5157	4.29981	24.3318	646.61	ND
	HV-046	Validation cohort	HV	-	-	0.207603	ND	23.3278	130.56	11.3884	5.30826	23.6096	905.568	ND
	HV-047	Validation cohort	HV	-	-	0.1	ND	20.6841	391.68	15.5817	3.16523	24.4849	688.275	ND
	HV-048	Validation cohort	HV	-	-	0.428599	ND	50.9135	147.9	15.1985	2.72131	10.1267	1029.72	ND
	HV-049	Validation cohort	HV	-	-	0.21411	ND	39.1789	140.25	6.47965	4.29981	7.7492	1014	ND
	HV-050	Validation cohort	HV	-	-	1.89831	ND	32.4601	165.75	13.4194	5.77284	38.2731	1045.67	ND
	HV-051	Validation cohort	HV	-	-	0.1	ND	45.7722	274.89	9.86271	ND	ND	ND	ND
	HV-052	Validation cohort	HV	-	-	0.249419	ND	29.2185	141.78	15.2418	ND	ND	ND	ND
	HV-053	Validation cohort	HV	-	-	0.313556	ND	19.1503	130.56	7.33224	ND	ND	ND	ND
	HV-054	Validation cohort	HV	-	-	0.1	ND	48.5202	193.29	14.2204	ND	ND	ND	ND
	HV-055	Validation cohort	HV	-	-	0.737605	ND	61.4175	134.13	15.8378	ND	ND	ND	ND
	HV-056	Validation cohort	HV	-	-	0.1	ND	62.091	105.06	15.3605	ND	ND	ND	ND
	HV-057	Validation cohort	HV	-	-	0.223004	ND	25.928	159.63	15.443	ND	ND	ND	ND
	HV-058	Validation cohort	HV	-	-	0.827101	ND	45.0829	159.12	16.7077	2.72131	23.7137	ND	ND
	HV-059	Validation cohort	HV	-	-	0.465507	ND	29.9428	134.64	16.74	2.82877	26.566	ND	ND
	HV-060	Validation cohort	HV	-	-	0.1	ND	52.2769	220.83	16.1955	2.82877	17.8842	ND	ND
	HV-061	Validation cohort	HV	-	-	0.475701	ND	57.1268	136.68	19.645	2.41307	28.5125	ND	ND
	HV-062	Validation cohort	HV	-	-	0.298333	ND	42.3652	159.63	16.9849	2.72131	18.5559	ND	ND
	HV-063	Validation cohort	HV	-	-	0.1	ND	23.4848	133.11	15.2072	3.40123	34.5967	ND	ND
	HV-064	Validation cohort	HV	-	-	0.290693	ND	19.1503	147.39	14.8037	ND	ND	ND	ND
	HV-065	Validation cohort	HV	-	-	0.217991	ND	18.3763	108.63	13.63	2.72131	21.9322	ND	ND
	HV-066	Validation cohort	HV	-	-	0.243543	ND	55.335	271.32	17.1978	ND	ND	ND	ND
	HV-067	Validation cohort	HV	-	-	0.219278	ND	101.917	163.71	13.2266	ND	ND	ND	ND
	HV-068	Validation cohort	HV	-	-	0.411737	ND	32.4601	242.25	10.2304	ND	ND	ND	ND
	HV-069	Validation cohort	HV	-	-	0.542752	ND	45.7722	165.75	15.1985	ND	ND	ND	ND
	HV-070	Validation cohort	HV	-	-	0.231041	ND	72.8258	177.99	16.0327	ND	ND	ND	ND
	HV-071	Validation cohort	HV	-	-	0.205193	ND	69.8131	117.81	11.4476	ND	ND	ND	ND
	HV-072	Validation cohort	HV	-	-	0.305926	ND	36.7206	179.52	14.1893	ND	ND	ND	ND
	HV-073	Validation cohort	HV	-	-	0.1	ND	24.4471	140.76	12.9799	ND	ND	ND	ND
	HV-074	Validation cohort	HV	-	-	0.485188	ND	85.5223	167.28	14.7442	ND	ND	ND	ND
	HV-075	Validation cohort	HV	-	-	0.359259	ND	67.4669	176.46	14.6791	ND	ND	ND	ND
	HV-076	Validation cohort	HV	-	-	0.1	ND	31.3844	292.74	15.1146	ND	ND	ND	ND
	HV-077	Validation cohort	HV	-	-	0.3346	ND	67.1315	190.74	15.5982	ND	ND	ND	ND
