# Supplementary material for: Stratifin as a novel diagnostic biomarker in serum for diffuse alveolar damage
Source: Nat Commun. 2022 Oct 4;13:5854. doi: 10.1038/s41467-022-33160-9 (PMC9532442; doi:10.1038/s41467-022-33160-9)
Supplement: Supplementary file 8 — Source data [file 41467_2022_33160_MOESM8_ESM.xlsx]

## Sheet: Figure 1
	a								b								c								d								e								f								g
	HV	DAD	DAD-mixed	OP	NSIP	Other	Recov		HV	DAD	DAD-mixed	OP	NSIP	Other	Recov		HV	DAD	DAD-mixed	OP	NSIP	Other	Recov		HV	DAD	DAD-mixed	OP	NSIP	Other	Recov		HV	DAD	DAD-mixed	OP	NSIP	Other	Recov		HV	DAD	DAD-mixed	OP	NSIP	Other	Recov		HV
	6287.5	14851.2	41630.8	8718.9	10809.5	19212.5	7959.39		0.1	3.86005	20.5323	0.707208	0.733116	5.07838	0.292059		0.1	4.38805	3.92163	3.22999	4.24868	11.4704	0.374545		297.84	769.59	1018.98	398.31	2240.94	349.86	326.4		162.69	2550	417.69	1436.16	668.1	532.44	428.91		67.4638	140.14	635.054	153.142	137.635	188.713	174.851		52.6174
	7627	66729.3	16762.7	10728.5	17342.1	10742.2	11485.7		0.423497	48.3082	7.35161	2.29928	6.90109	1.76863	1.08224		0.501474	34.4071	7.94509	0.72639	0.1	1.63646	2.42205		387.6	2018.07	733.89	195.33	374.34	273.36	536.01		170.34	2082.84	356.49	1035.3	639.03	228.48	334.56		28.0562	258.3	220.712	372.179	653.461	72.4399	42.114		20.6841
	7316.2	24472.3	10591.6	8210.34	8405.26		8444.08		0.371124	13.0915	1.45165	0.544809	1.34553		0.292719		0.1	9.99775	7.49351	3.39331	0.474621	0.335258	0.792341		287.64	1635.57	790.5	1039.38	1229.1		489.09		166.26	504.9	1783.98	4216.68	937.38	295.8	4474.23		79.3568	1072.12	285.936	164.58	170.992		32.373		91.8707
	7130.7	16111.5	21972.5	8821.53	9403.23		17841.6		0.294648	7.83962	9.44582	0.645475	1.03288		1.05682		0.1	2.11978	11.418	3.1709	3.48	3.64	3.39054		171.36	1486.65	482.46	410.04	823.14		537.54		175.95	316.2	999.6	3403.23	1156.17	521.73	592.11		78.6701	226.167	277.192	38.17	553.087		189.149		28.8555
	10785	15600.6		19190.8	10630.3		11579.2		0.560577	5.74453		0.986894	1.6003		1.50203		0.719536	14.145	9.26313	1.08176	0.266721		12.5444		177.48	711.96		164.22	228.99		249.39		144.84	3694.44	334.05	410.04	202.98		2230.23		23.1572	297.901		86.5321	144.246		393.262		53.9774
	7493.5	33108.1		10767.3	11830.2		9577.77		0.1	12.1284		1.72083	3.23722		0.377541		0.1	7.31499		0.968805	43.8554		0.933339		202.47	512.04		2329.68	1566.72		302.43		145.86	602.82		896.07	880.77		273.36		20.1991	373.302		114.048	114.612		117.343		27.7627
	7411.6			9800.15	10860.8		18344.6		0.1			0.867545	2.60761		8.47038		0.1	8.90059		0.913184	1.17036		0.929574		384.54			780.3	791.52		253.47		138.72	1078.14		1098.03	831.3		404.94		104.751			435.084	416.829		166.235		36.3679
	9289.3			10787.8	11300.9		8628.86		0.236342			0.340527	2.00239		0.812262		0.1	7.10192		9.00705			8.31099		155.55			332.01	1611.09		1612.11		259.08	5366		501.33			670.14		75.2498			128.084	128.655		140.14		8.59375
	5146.1			12668.4	23346.7		8903.68		0.1			2.84229	3.37878		0.521431		0.1	10.1026		1.33926			0.543884		135.66			2407.71	1633.02		666.57		133.11	1181.67		1744.71			332.52		53.8252			765.369	316.923		87.7647		17.2054
	9223.2			8572.94	13266		9226.44		0.1			0.365245	2.51409		0.791058		0.366292	6.99459		4.94344			0.37449		129.54			245.82	392.19		4755.75		212.67	912.39		2871.81			357		28.3819			75.8251	192.215		118.992		40.5759
	6971.1			9347.31	20513.8		8781.69		0.1			0.837778	7.1239		0.537749		0.330004	8.48311		0.1			2.29168		239.7			550.8	247.86		984.3		161.67	1136.28		150.45			4309.5		48.2428			105.415	110.256		76.6507		63.1007
	8492.9			10185.6	19263.8		11724.1		0.227085			1.30945	7.4911		2.05053		0.1			2.33327			0.285516		408			538.56	6826.35		137.19		165.24			3255.33			597.72		27.4045			412.649	1462.91		162.878		40.2272
	6420.4			8855.85	10674.9		9600.51		0.1			1.42083	1.0327		0.280929		0.1			0.674011			0.372939		157.08			1263.78	904.23		386.07		265.2			2217.99			1213.8		101.14			103.773	8.59375		23.1282		45.4276
	9374.4				10187.8		10436.5		0.1				1.22853		1.49258		0.1			2.39366			2.20305		167.28				493.17		186.66		284.07			372.3			323.85		164.242				187.728		8.59375		94.2117
	8634.1				11237.1		13996		0.358937				2.25032		0.52729		0.1			3.25			1.92136		204				1739.1		112.71		158.1			1711.05			471.24		38.4598				431.874		126.841		18.764
	9135.1						9427.2		0.317573						1.14935		0.1			1.56396			0.338733		244.29						1501.95		202.47			1004.7			733.38		57.4578						31.9212		35.2097
	8990.7						8603.77		0.399329						0.906479		0.291921			24.1019			0.1		209.61						448.29		164.22			2991.66			319.26		46.9341						78.8931		44.6475
	10915.3						8057.51		0.312694						0.243553		0.476701						2.6488		131.58						735.42		175.95						316.71		78.6701						436.745		60.1111
	8492						12176.8		0.336068						1.30008		0.1						1.74816		196.35						417.18		130.05						2094.06		40.4115						85.0014		85.5223
	9060						10403.5		0.348775						0.848149		1.32187						0.1		171.87						1036.83		153.51						243.27		39.4355						57.7435		45.7722
	7313.2						13726.8		0.1						3.94009		0.1						0.568011		163.2						835		145.35						149.43		41.3881						157.018		118.436
	10176.6						64051.4		0.510391						86.9591		0.207603						0.848353		229.5						18959.2		130.56						1586.61		112.064						69.4146		23.3278
	10076.8						12017.2		0.276341						0.212883		0.1						0.368637		114.24						1383.12		391.68						1128.63		61.7747						114.612		20.6841
	9250.6						9575.42		0.1						0.963665		0.428599								200.94						266.22		147.9								43.0169						179.3		50.9135
							9519.59								0.461615		0.21411														721.14		140.25														58.4946		39.1789
							8130.44								0.467975		1.89831														205.53		165.75														67.527		32.4601
							7844.15								0.305749		0.1														260.1		274.89														71.3046		45.7722
							14429.3								3.63192		0.249419														1281.63		141.78														147.996		29.2185
							8624.25								0.832123		0.313556														918		130.56														187.728		19.1503
							10619								1.48496		0.1														493.17		193.29														105.415		48.5202
							6647.88								0.1		0.737605														725.73		134.13														59.9973		61.4175
																	0.1																105.06																62.091
																	0.223004																159.63																25.928
																	0.827101																159.12																45.0829
																	0.465507																134.64																29.9428
																	0.1																220.83																52.2769
																	0.475701																136.68																57.1268
																	0.298333																159.63																42.3651
																	0.1																133.11																23.4848
																	0.290693																147.39																19.1503
																	0.217991																108.63																18.3763
																	0.243543																271.32																55.335
																	0.219278																163.71																101.917
																	0.411737																242.25																32.4601
																	0.542752																165.75																45.7722
																	0.231041																177.99																72.8258
																	0.205193																117.81																69.8131
																	0.305926																179.52																36.7206
																	0.1																140.76																24.4471
																	0.485188																167.28																85.5223
																	0.359259																176.46																67.4669
																	0.1																292.74																31.3845
																	0.3346																190.74																67.1315
[truncated: 6 more columns]

## Sheet: Figure 2
	a																b																c
		DILD																DILD																DILD
	HV	DAD	DAD-mixed	OP	NSIP	Other	Recov	Tolerant	Lung Ca	Infectious	NTM	IIPs	CTD	COPD	BA		HV	DAD	DAD-mixed	OP	NSIP	Other	Recov	Tolerant	Lung Ca	Infectious	NTM	IIPs	CTD	COPD	BA		HV	DAD	DAD-mixed	OP	NSIP	Other	Recov	Tolerant	Lung Ca	Infectious	NTM	IIPs	CTD	COPD	BA
	162.69	769.59	1018.98	398.31	668.1	349.86	326.4	329.46	355.98	1601.91	293.25	1090.38	1458.09	242.25	432.48		52.6174	140.14	635.054	153.142	131.906	188.713	174.851	134.724	62.631	121.654	39.2322	324.309	74.7135	41.3838	52.0528		0.1	3.86005	20.5323	0.707208	4.24868	5.07838	0.292059	0.575941	0.319398	1.25482	0.275805	3.77077	0.408889	1.1182	0.434903
	170.34	2018.07	733.89	195.33	639.03	532.44	536.01	574.77	205.02	1811.01	302.94	838.44	175.44	515.61	157.59		20.6841	258.3	220.712	372.179	81.561	443.776	42.114	123.946	36.6399	492.996	88.3667	515.173	28.332	191.817	37.9376		0.501474	48.3082	7.35161	2.29928	0.1	11.4704	1.08224	2.1292	1.77558	5.38911	0.524902	11.2462	0.1	0.270137	0.866138
	166.26	1635.57	790.5	1039.38	937.38	273.36	489.09	362.1	216.75	429.93	262.65	9177.45	2897.82	878.73	116.79		91.8707	1072.12	285.936	164.58	190.865	72.4399	32.373	53.7497	19.3408	89.2229	169.792	452.328	281.408	58.0567	21.6214		0.1	13.0915	1.45165	0.544809	0.474621	1.76863	0.292719	3.21651	0.245497	2.21544	0.319339	2.10898	1.93443	0.685485	0.259249
	175.95	1486.65	417.69	410.04	2240.94	228.48	537.54	404.94	1293.87	232.05	310.08	1410.66	844.56	213.69	172.38		28.8555	226.167	214.394	38.17	137.635	56.2386	189.149	21.1673	460.302	71.3046	75.2814	473.531	183.277	8.59375	50.7786		0.1	7.83962	3.92163	0.645475	0.733116	1.63646	1.05682	3.45	1.19467	0.55251	0.596794	3.34997	1.36835	0.1	0.223877
	144.84	711.96	356.49	164.22	374.34	295.8	249.39	231.54	455.94	195.84	310.59	3033.99	903.72	747.66	448.8		53.9774	297.901	70.4464	86.5321	653.461	108.291	393.262	49.0776	106.712	223.707	111.334	766.325	328.905	51.6282	85.408		0.719536	5.74453	7.94509	0.986894	6.90109	0.335258	1.50203	0.549634	0.739723	1.90142	0.285065	18.27	1.83322	0.803773	0.776353
	145.86	512.04	1783.98	2329.68	1229.1	521.73	302.43	343.74	592.62	150.45	913.92	1754.91	334.56	7762.2	222.87		27.7627	373.302	141.345	114.048	170.992	252.475	124.773	8.59375	82.7065	80.0356	429.306	573.846	95.0115	163.023	55.868		0.1	12.1284	7.49351	1.72083	1.34553	3.64	0.374545	2.43397	7.06293	0.226544	0.391925	7.00399	0.316857	5.42332	0.1
	138.72	2550	999.6	780.3	823.14		253.47	201.96	835.89	321.3	185.64	4211.58	1538.16	234.6	389.13		36.3679	320.904	127.845	435.084	553.087		200.575	36.2066	61.501	8.59375	151.924	174.475	504.093	72.3306	8.59375		0.1	4.38805	11.418	0.867545	1.03288		2.42205	0.1	3.8712	0.555522	1.32903	6.52433	3.117	0.278924	0.274468
	259.08	2082.84	334.05	332.01	228.99		1612.11	4413.03	368.73	323.34	378.93	2727.48	1871.19	225.42	368.22		8.59375	377.812	143.416	128.084	144.246		117.343	73.1736	8.59375	8.59375	85.4707	384.686	128.25	114.765	43.9565		0.1	34.4071	9.26313	0.340527	1.6003		0.377541	0.919524	0.332378	0.248917	0.1	0.927765	2.08214	0.342513	0.210313
	133.11	504.9	482.46	2407.71	1566.72		666.57	234.6	227.46	184.62	352.41	3522.06	1349.97	218.79	146.37		17.2054	245.096	277.192	765.369	114.612		93.1025	113.049	48.693	8.59375	113.906	179.358	58.8294	18.8815	55.021		0.1	9.99775	9.44582	2.84229	3.23722		0.792341	0.260381	1.61688	0.1	0.309038	1.50864	0.397678	0.683413	0.494424
	212.67	316.2		245.82	791.52		4755.75	357.51	373.83	259.08	795.09	2791.23	1309.68	840.48	217.77		40.5759	162.028		75.8251	416.829		106.237	61.7867	22.5267	21.0443	74.0167	205.415	257.247	93.0229	45.2396		0.366292	2.11978		0.365245	2.60761		3.39054	0.32358	0.597136	0.428119	1.04966	0.774753	0.906731	2.40006	0.347262
	161.67	3694.44		550.8	1611.09		984.3	232.05	205.02	368.22	218.79	493.68	1225.53	391.68	193.29		63.1007	553.938		105.415	128.655		32.1715	39.2322	61.8183	75.3727	8.59375	364.034	538.602	55.868	55.021		0.330004	14.145		0.837778	2.00239		12.5444	2.80965	3.2954	1.40871	0.262703	0.331231	0.578606	0.352975	0.55838
	165.24	602.82		538.56	1633.02		137.19	717.06	895.56	951.66	321.3	385.56	229.5	210.12	250.41		40.2272	185.498		412.649	316.923		129.872	8.6	258.26	86.6757	93.0229	87.5211	122.517	18.697	70.3913		0.1	7.31499		1.30945	3.37878		0.933339	2.63316	9.42439	0.898522	0.1	1.05468	3.91113	3.93619	0.1
	265.2	1078.14		1263.78	392.19		386.07	257.04	741.03	193.8	387.6	1706.46	299.37	189.72			45.4276	280.519		103.773	192.215		30.6521	117.001	84.2358	88.7896	185.355	634.906	55.9513	173.232			0.1	8.90059		1.42083	2.51409		0.929574	0.577366	36.0263	0.512478	0.1	1.99098	0.444851	0.600202
	284.07	5366		1436.16	247.86		186.66	493.17	234.09	132.09	1404.03	189.72	268.26	238.68			94.2117	828.39		24.5475	110.256		166.235	121.786	34.4444	71.4875	287.323	22.5267	8.59375	125.777			0.1	7.10192		3.22999	7.1239		8.47038	0.244971	1.45617	0.41128	3.71269	0.289058	0.916201	0.567586
	158.1	1181.67		1035.3	6826.35		112.71	1046.01	370.26	118.32		1310.7	1387.71	1463.7			18.764	349.937		181.323	1462.91		140.14	22.8565	138.87	31.1628		466.396	135.115	212.215			0.1	10.1026		0.72639	7.4911		0.812262	0.60193	1.2029	0.1		1.27498	1.25594	0.955358
	297.84	912.39		4216.68	904.23		1501.95	203.49	482.46	506.43		2178.72	5593.17				67.4638	82.6538		409.675	8.59375		87.7647	76.9961	260.644	130.576		508.409	470.488				0.1	6.99459		3.39331	1.0327		0.521431	0.41201	20.523	0.451336		1.80285	1.74616
	387.6	1136.28		3403.23	493.17		428.91	548.76	162.18	303.96		2834.58	638.01				28.0562	397.095		925.406	187.728		118.992	40.7918	167.097	176.967		316.843	26.559				0.423497	8.48311		3.1709	1.22853		0.791058	0.684572	0.488355	0.660663		0.476874	0.389334
	287.64			410.04	1739.1		334.56	721.14	310.59	312.63		606.39	349.86				79.3568			45.6668	431.874		76.6507	52.9826	54.3656	95.8828		59.2521	49.5031				0.371124			1.08176	2.25032		0.537749	1.59785	0.50163	1.52722		0.838014	0.856659
	171.36			896.07	1156.17		4474.23	395.25	361.08	313.14		882.3	1475.94				78.6701			166.285	445.027		162.878	81.8477	112.233	177.788		189.96	146.095				0.294648			0.968805	3.48		2.05053	21.1498	0.960873	0.920897		0.864145	1.40991
	177.48			1098.03	202.98		592.11	380.46	754.29			832.32	5493.21				23.1572			371.126	74.5857		23.1282	31.1628	28.7474			44.3845	252.013				0.560577			0.913184	0.266721		0.280929	0.28026	1.27388			1.37792	3.15611
	202.47			501.33	880.77		2230.23	174.93	504.9			1299.48	1046.01				20.1991			508.027	213.945		8.59375	24.8669	8.59375			254.977	67.6086				0.1			9.00705	43.8554		1.49258	1.06343	0.286481			0.355076	3.67636
	384.54			1744.71	831.3		273.36	256.02	467.16			605.88	1922.19				104.751			333.495	168.42		126.841	45.6508	84.5632			358.852	91.0855				0.1			1.33926	1.17036		0.52729	0.809622	0.483056			0.589178	1.80034
	155.55			2871.81			404.94	710.43	169.32			325.38	3190.56				75.2498			365.401			31.9212	148.277	45.2396			335.085	496.591				0.236342			4.94344			1.14935	14.5382	0.235408			0.412649	1.39525
	135.66			150.45			670.14	838.44	320.28			4938.84	1943.1				53.8252			55.9513			33.2738	113.416	24.7746			440.037	75.1891				0.1			0.1			8.31099	0.987874	0.542966			3.48654	1.19759
	202.47			3255.33			332.52	220.32	693.6			870.57	718.59				35.2097			410.303			119.497	27.8132	17.5139			389.798	64.9306				0.1			2.33327			0.543884	0.518789	0.32996			1.58281	0.1
	129.54			2217.99			357	221.34	288.15			734.4					28.3819			231.15			125.546	89.0827	63.0057			166.712					0.1			0.674011			0.37449	1.58961	1.81521			0.569255
	239.7			372.3			4309.5	299.37	211.14			408.51					48.2428			147.872			8.59375	245.593	67.9043			205.896					0.1			2.39366			2.29168	0.519647	4.29569			0.418304
	164.22			1711.05			597.72	251.94	177.99			1983.39					44.6475			68.0197			103.362	32.1048	111.442			357.753					0.291921			3.25			0.285516	0.257366	0.343965			1.81344
	408			1004.7			1213.8	1537.14	208.08			1800.3					27.4045			220.958			92.5992	171.164	27.8901			362.712					0.227085			1.56396			0.372939	4.36972	1.48315			0.80397
	175.95			2991.66			323.85	157.59	400.35			2531.13					60.1111			1908.32			143.831	61.402	377.691			319.346					0.476701			24.1019			2.20305	2.08035	10.8227			0.659985
	130.05						471.24	188	373.32			1195.44					85.5223						428.843	59.3898	81.608			236.729					0.1						1.92136	0.701394	0.896425			2.42266
	153.51						733.38		275.91			277.44					45.7722						44.7749		89.6357			20.7298					1.32187						0.338733		3.70334			0.363041
	145.35						448.29		417.69			503.88					118.436						62.6498		35.9779			256.399					0.1						0.1		1.64114			1.16205
	130.56						735.42		190.23			3396.6					23.3278						22.3473		85.2455			489.709					0.207603						2.6488		0.638273			5.72628
	391.68						417.18		253			1243.89					20.6841						309.634		179.531			118.58					0.1						1.74816		0.637289			2.34372
	147.9						1036.83		341.19			665.55					50.9135						50.9897		27.4163			309.051					0.428599						0.1		20.4159			0.378245
	140.25						835		611			1685.55					39.1789						143.001		106.701			657.875					0.21411						0.568011		2.24619			2.31774
	165.75						18959.2		365			3750.54					32.4601						78.8931		42.7478			243.695					1.89831						0.906479		0.259779			5.36066
	274.89						1383.12		365			595.68					45.7722						436.745		48.6392			140.206					0.1						0.243553		1.33831			0.383306
	141.78						266.22		1347.42			1765.62					29.2185						85.0014		24.4143			204.435					0.249419						1.30008		0.820361			1.48406
	130.56						721.14		170.34			772.65					19.1503						57.7435		83.6485			139					0.313556						0.848149		0.1			1.29598
	193.29						205.53		200.94			1790.1					48.5202						157.018		23.87			418.877					0.1						3.94009		0.1			0.911109
	134.13						260.1		819.57			1740					61.4175						69.4146		60.6289			124.444					0.737605						86.9591		0.444842			2.01
	105.06						1281.63		1349.97								62.091						114.612		84.0708								0.1						0.212883		1.45561
	159.63						918		1586.1								25.928						179.3		294.548								0.223004						0.963665		1.41321
	159.12						493.17		635.3								45.0829						58.4946		52.4829								0.827101						0.461615		0.837016
	134.64						725.73		675.75								29.9428						67.527		78.758								0.465507						0.467975		4.64351
	220.83						319.26		344.25								52.2769						71.3046		192.966								0.1						0.305749		0.812685
	157.08						316.71		395.76								101.14						147.996		111.292								0.1						3.63192		1.55244
	167.28						2094.06		615.57								164.242						187.728		153.005								0.1						0.832123		1.95354
	204						243.27		430.6								38.4598						105.415		280.816								0.358937						1.48496		2.45772
	244.29						149.43		454.92								57.4578						59.9973		98.6337								0.317573						0.1		0.362081
	136.68						1586.61		5936								57.1268						8.59375		119.875								0.475701						0.848353		1.99012
	209.61						1128.63		138.72								46.9341						78.7131		68.579								0.399329						0.368637		0.363282
	131.58								262.65								78.6701								70.3913								0.312694								0.650974
	196.35								383.01								40.4115								70.3913								0.336068								0.363856
	171.87								302.94								39.4355								8.59375								0.348775								8.09683
	163.2								337								41.3881								49.9272								0.1								1.23525
	229.5																112.064																0.510391
	114.24																61.7747																0.276341
	159.63																42.3651																0.298333
	133.11																23.4848																0.1
	200.94																43.0169																0.1
	147.39																19.1503																0.290693
	108.63																18.3763																0.217991
	271.32																55.335																0.243543
	163.71																101.917																0.219278
	242.25																32.4601																0.411737
	165.75																45.7722																0.542752
	177.99																72.8258																0.231041
	117.81																69.8131																0.205193
	179.52																36.7206																0.305926
	140.76																24.4471																0.1
	167.28																85.5223																0.485188
	176.46																67.4669																0.359259
	292.74																31.3845																0.1
	190.74																67.1315																0.3346

## Sheet: Figure 3
	a							b							c							d
	SFN		SP-D		KL-6			SFN		SP-D		KL-6			SP-D		SFN		KL-6			SFN		SP-D		KL-6
	DAD group	Recov	DAD group	Recov	DAD group	Recov		DAD group	non-DAD group	DAD group	non-DAD group	DAD group	non-DAD group		DAD group	Tolerant	DAD group	Tolerant	DAD group	Tolerant		DAD group	infectious pneumonia	DAD group	infectious pneumonia	DAD group	infectious pneumonia
	3.86005	0.292059	140.14	174.851	769.59	326.4		3.86005	0.707208	140.14	153.142	769.59	398.31		140.14	134.724	3.86005	0.575941	769.59	329.46		3.86005	1.25482	140.14	121.654	769.59	1601.91
	48.3082	1.08224	258.3	42.114	2018.07	536.01		48.3082	2.29928	258.3	372.179	2018.07	195.33		258.3	123.946	48.3082	2.1292	2018.07	574.77		48.3082	5.38911	258.3	492.996	2018.07	1811.01
	13.0915	0.292719	1072.12	32.373	1635.57	489.09		13.0915	0.544809	1072.12	164.58	1635.57	1039.38		1072.12	53.7497	13.0915	3.21651	1635.57	362.1		13.0915	2.21544	1072.12	89.2229	1635.57	429.93
	7.83962	1.05682	226.167	189.149	1486.65	537.54		7.83962	0.645475	226.167	38.17	1486.65	410.04		226.167	21.1673	7.83962	3.45	1486.65	404.94		7.83962	0.55251	226.167	71.3046	1486.65	232.05
	5.74453	1.50203	297.901	393.262	711.96	249.39		5.74453	0.986894	297.901	86.5321	711.96	164.22		297.901	49.0776	5.74453	0.549634	711.96	231.54		5.74453	1.90142	297.901	223.707	711.96	195.84
	12.1284	0.374545	373.302	124.773	512.04	302.43		12.1284	1.72083	373.302	114.048	512.04	2329.68		373.302	8.59375	12.1284	2.43397	512.04	343.74		12.1284	0.226544	373.302	80.0356	512.04	150.45
	4.38805	2.42205	320.904	200.575	2550	253.47		4.38805	0.867545	320.904	435.084	2550	780.3		320.904	36.2066	4.38805	0.1	2550	201.96		4.38805	0.555522	320.904	8.59375	2550	321.3
	34.4071	0.377541	377.812	117.343	2082.84	1612.11		34.4071	0.340527	377.812	128.084	2082.84	332.01		377.812	73.1736	34.4071	0.919524	2082.84	4413.03		34.4071	0.248917	377.812	8.59375	2082.84	323.34
	9.99775	0.792341	245.096	93.1025	504.9	666.57		9.99775	2.84229	245.096	765.369	504.9	2407.71		245.096	113.049	9.99775	0.260381	504.9	234.6		9.99775	0.1	245.096	8.59375	504.9	184.62
	2.11978	3.39054	162.028	106.237	316.2	4755.75		2.11978	0.365245	162.028	75.8251	316.2	245.82		162.028	61.7867	2.11978	0.32358	316.2	357.51		2.11978	0.428119	162.028	21.0443	316.2	259.08
	14.145	12.5444	553.938	32.1715	3694.44	984.3		14.145	0.837778	553.938	105.415	3694.44	550.8		553.938	39.2322	14.145	2.80965	3694.44	232.05		14.145	1.40871	553.938	75.3727	3694.44	368.22
	7.31499	0.933339	185.498	129.872	602.82	137.19		7.31499	1.30945	185.498	412.649	602.82	538.56		185.498	8.6	7.31499	2.63316	602.82	717.06		7.31499	0.898522	185.498	86.6757	602.82	951.66
	8.90059	0.929574	280.519	30.6521	1078.14	386.07		8.90059	1.42083	280.519	103.773	1078.14	1263.78		280.519	117.001	8.90059	0.577366	1078.14	257.04		8.90059	0.512478	280.519	88.7896	1078.14	193.8
	7.10192	8.47038	828.39	166.235	5366	186.66		7.10192	3.22999	828.39	24.5475	5366	1436.16		828.39	121.786	7.10192	0.244971	5366	493.17		7.10192	0.41128	828.39	71.4875	5366	132.09
	10.1026	0.812262	349.937	140.14	1181.67	112.71		10.1026	0.72639	349.937	181.323	1181.67	1035.3		349.937	22.8565	10.1026	0.60193	1181.67	1046.01		10.1026	0.1	349.937	31.1628	1181.67	118.32
	6.99459	0.521431	82.6538	87.7647	912.39	1501.95		6.99459	3.39331	82.6538	409.675	912.39	4216.68		82.6538	76.9961	6.99459	0.41201	912.39	203.49		6.99459	0.451336	82.6538	130.576	912.39	506.43
	8.48311	0.791058	397.095	118.992	1136.28	428.91		8.48311	3.1709	397.095	925.406	1136.28	3403.23		397.095	40.7918	8.48311	0.684572	1136.28	548.76		8.48311	0.660663	397.095	176.967	1136.28	303.96
	20.5323	0.537749	635.054	76.6507	1018.98	334.56		20.5323	1.08176	635.054	45.6668	1018.98	410.04		635.054	52.9826	20.5323	1.59785	1018.98	721.14		20.5323	1.52722	635.054	95.8828	1018.98	312.63
	7.35161	2.05053	220.712	162.878	733.89	4474.23		7.35161	0.968805	220.712	166.285	733.89	896.07		220.712	81.8477	7.35161	21.1498	733.89	395.25		7.35161	0.920897	220.712	177.788	733.89	313.14
	1.45165	0.280929	285.936	23.1282	790.5	592.11		1.45165	0.913184	285.936	371.126	790.5	1098.03		285.936	31.1628	1.45165	0.28026	790.5	380.46		1.45165		285.936		790.5
	3.92163	1.49258	214.394	8.59375	417.69	2230.23		3.92163	9.00705	214.394	508.027	417.69	501.33		214.394	24.8669	3.92163	1.06343	417.69	174.93		3.92163		214.394		417.69
	7.94509	0.52729	70.4464	126.841	356.49	273.36		7.94509	1.33926	70.4464	333.495	356.49	1744.71		70.4464	45.6508	7.94509	0.809622	356.49	256.02		7.94509		70.4464		356.49
	7.49351	1.14935	141.345	31.9212	1783.98	404.94		7.49351	4.94344	141.345	365.401	1783.98	2871.81		141.345	148.277	7.49351	14.5382	1783.98	710.43		7.49351		141.345		1783.98
	11.418	8.31099	127.845	33.2738	999.6	670.14		11.418	0.1	127.845	55.9513	999.6	150.45		127.845	113.416	11.418	0.987874	999.6	838.44		11.418		127.845		999.6
	9.26313	0.543884	143.416	119.497	334.05	332.52		9.26313	2.33327	143.416	410.303	334.05	3255.33		143.416	27.8132	9.26313	0.518789	334.05	220.32		9.26313		143.416		334.05
	9.44582	0.37449	277.192	125.546	482.46	357		9.44582	0.674011	277.192	231.15	482.46	2217.99		277.192	89.0827	9.44582	1.58961	482.46	221.34		9.44582		277.192		482.46
		2.29168		8.59375		4309.5			2.39366		147.872		372.3			245.593		0.519647		299.37
		0.285516		103.362		597.72			3.25		68.0197		1711.05			32.1048		0.257366		251.94
		0.372939		92.5992		1213.8			1.56396		220.958		1004.7			171.164		4.36972		1537.14
		2.20305		143.831		323.85			24.1019		1908.32		2991.66			61.402		2.08035		157.59
		1.92136		428.843		471.24			4.24868		131.906		668.1			59.3898		0.701394		188
		0.338733		44.7749		733.38			0.1		81.561		639.03
		0.1		62.6498		448.29			0.474621		190.865		937.38
		2.6488		22.3473		735.42			0.733116		137.635		2240.94
		1.74816		309.634		417.18			6.90109		653.461		374.34
		0.1		50.9897		1036.83			1.34553		170.992		1229.1
		0.568011		143.001		835			1.03288		553.087		823.14
		0.906479		78.8931		18959.2			1.6003		144.246		228.99
		0.243553		436.745		1383.12			3.23722		114.612		1566.72
		1.30008		85.0014		266.22			2.60761		416.829		791.52
		0.848149		57.7435		721.14			2.00239		128.655		1611.09
		3.94009		157.018		205.53			3.37878		316.923		1633.02
		86.9591		69.4146		260.1			2.51409		192.215		392.19
		0.212883		114.612		1281.63			7.1239		110.256		247.86
		0.963665		179.3		918			7.4911		1462.91		6826.35
		0.461615		58.4946		493.17			1.0327		8.59375		904.23
		0.467975		67.527		725.73			1.22853		187.728		493.17
		0.305749		71.3046		319.26			2.25032		431.874		1739.1
		3.63192		147.996		316.71			3.48		445.027		1156.17
		0.832123		187.728		2094.06			0.266721		74.5857		202.98
		1.48496		105.415		243.27			43.8554		213.945		880.77
		0.1		59.9973		149.43			1.17036		168.42		831.3
		0.848353		8.59375		1586.61			5.07838		188.713		349.86
		0.368637		78.7131		1128.63			11.4704		443.776		532.44
									1.76863		72.4399		273.36
									1.63646		56.2386		228.48
									0.335258		108.291		295.8
									3.64		252.475		521.73

## Sheet: Figure 4
	a						b						c
	HV	AE-IIPs	IPF	NSIP	Other		HV	AE-IIPs	IPF	NSIP	Other		HV	AE-IIPs	IPF	NSIP	Other
	0.1	18.27	1.50864	3.77077	0.289058		52.6174	766.325	179.358	324.309	22.5267		162.69	3033.99	3522.06	1090.38	189.72
	0.501474	7.00399	0.774753	11.2462	0.838014		20.6841	573.846	205.415	515.173	59.2521		170.34	1754.91	2791.23	838.44	606.39
	0.1	6.52433	0.331231	2.10898	0.363041		91.8707	174.475	364.034	452.328	20.7298		166.26	4211.58	493.68	9177.45	277.44
	0.1	0.927765	1.05468	1.37792	3.34997		28.8555	384.686	87.5211	44.3845	473.531		175.95	2727.48	385.56	832.32	1410.66
	0.719536	2.31774	1.99098	0.589178	0.476874		53.9774	657.875	634.906	358.852	316.843		144.84	1685.55	1706.46	605.88	2834.58
	0.1	5.36066	1.27498	2.42266	0.569255		27.7627	243.695	466.396	236.729	166.712		145.86	3750.54	1310.7	1195.44	734.4
	0.1		1.80285	5.72628			36.3679		508.409	489.709			138.72		2178.72	3396.6
	0.1		0.864145				8.59375		189.96				259.08		882.3
	0.1		0.355076				17.2054		254.977				133.11		1299.48
	0.366292		0.412649				40.5759		335.085				212.67		325.38
	0.330004		3.48654				63.1007		440.037				161.67		4938.84
	0.1		1.58281				40.2272		389.798				165.24		870.57
	0.1		0.418304				45.4276		205.896				265.2		408.51
	0.1		1.81344				94.2117		357.753				284.07		1983.39
	0.1		0.80397				18.764		362.712				158.1		1800.3
	0.1		0.659985				67.4638		319.346				297.84		2531.13
	0.423497		1.16205				28.0562		256.399				387.6		503.88
	0.371124		2.34372				79.3568		118.58				287.64		1243.89
	0.294648		0.378245				78.6701		309.051				171.36		665.55
	0.560577		0.383306				23.1572		140.206				177.48		595.68
	0.1		1.48406				20.1991		204.435				202.47		1765.62
	0.1		1.29598				104.751		139				384.54		772.65
	0.236342		0.911109				75.2498		418.877				155.55		1790.1
	0.1		2.01				53.8252		124.444				135.66		1740
	0.1						35.2097						202.47
	0.1						28.3819						129.54
	0.1						48.2428						239.7
	0.291921						44.6475						164.22
	0.227085						27.4045						408
	0.476701						60.1111						175.95
	0.1						85.5223						130.05
	1.32187						45.7722						153.51
	0.1						118.436						145.35
	0.207603						23.3278						130.56
	0.1						20.6841						391.68
	0.428599						50.9135						147.9
	0.21411						39.1789						140.25
	1.89831						32.4601						165.75
	0.1						45.7722						274.89
	0.249419						29.2185						141.78
	0.313556						19.1503						130.56
	0.1						48.5202						193.29
	0.737605						61.4175						134.13
	0.1						62.091						105.06
	0.223004						25.928						159.63
	0.827101						45.0829						159.12
	0.465507						29.9428						134.64
	0.1						52.2769						220.83
	0.1						101.14						157.08
	0.1						164.242						167.28
	0.358937						38.4598						204
	0.317573						57.4578						244.29
	0.475701						57.1268						136.68
	0.399329						46.9341						209.61
	0.312694						78.6701						131.58
	0.336068						40.4115						196.35
	0.348775						39.4355						171.87
	0.1						41.3881						163.2
	0.510391						112.064						229.5
	0.276341						61.7747						114.24
	0.298333						42.3651						159.63
	0.1						23.4848						133.11
	0.1						43.0169						200.94
	0.290693						19.1503						147.39
	0.217991						18.3763						108.63
	0.243543						55.335						271.32
	0.219278						101.917						163.71
	0.411737						32.4601						242.25
	0.542752						45.7722						165.75
	0.231041						72.8258						177.99
	0.205193						69.8131						117.81
	0.305926						36.7206						179.52
	0.1						24.4471						140.76
	0.485188						85.5223						167.28
	0.359259						67.4669						176.46
	0.1						31.3845						292.74
	0.3346						67.1315						190.74

## Sheet: Figure 5
	b				c
	BALF SFN (ng/mL)	Serum SFN (ng/mL)			PaO2/FiO2 (mmHg)	Serum SFN (ng/mL)
	40.9819	9.44582			113	13.0915
	9.51642	9.99774			219.048	7.83962
	27.3488	13.0915			241.429	3.86005
	12.654	1.6003			377.143	5.74453
	0.385888	2.00239			323.81	9.99774
	1.10889	2.51409			252.5	12.1284
	1.49196	3.23722			256.944	7.31499
	8.60059	3.37878			277.619	4.38805
	9.34416	7.1239			229.048	34.4071
	5.35294	0.340527			50	10.1026
	1.16016	0.968805			298.095	8.90059
	8.62043	7.00398			287.143	8.4831
	9.01435	18.27			336.071	6.99459
	0.935245	2.31774			320	7.35161
					235	20.5323
					482.143	7.94509
					364.286	0.544809
					440.952	0.867545
					327.619	2.84229
					561.905	0.645475
					407.143	1.30945
					304.286	1.08176
					168	0.16226
					330.952	0.674011
					309.524	0.72639
					353.333	3.39331
					287.143	3.1709
					600	2.33327
					390	4.94344
					490.476	1.33926
					374.286	24.1019
					428.095	0.733116
					400	6.90109
					323.81	3.23722
					254.839	3.37878
					368.571	2.25032
					435.714	1.17036
					382.857	1.76863
					247.619	5.07838
					210.75	3.64

## Sheet: Figure 6
	a											b							c								d													e
	CM SFN (relative level, %)											CM SFN (reltive level, %)																	Cont.		BLM		Nutlin-3a		JNJ		H2O2
	JNJ Conc. (µM)	0	0.3125	0.625	1.25	2.5	5	10	20			Time (h)	0	3	6	24	48												PBS	DMSO	6 µM	60 µM	2 µM	10 µM	2 µM	10 µM	10 µM	100 µM
	Exp_1 (ng/mL)	2.40354	2.8403	2.94493	4.69693	6.90535	21.1954	78.9437	126.03			Exp_1 (ng/mL)	1	0.91168	0.610021	3.74413	74.1522										WCL SFN (ng/mg protein)	Exp_1	317.301	395.611	450.604	586.676	473.048	649.396	701.59	857.705	346.593	642.146
	Exp_2 (ng/mL)	2.31942	6.41292	3.1333	4.44148	6.1451	17.4367	77.8145	126.559			Exp_2 (ng/mL)	1.5	1.5066	1.50485	4.4051	97.9448											Exp_2	384.806	353.484	399.279	543.197	417.172	895.846	713.338	720.639	440.882	589.825
	Exp_3 (ng/mL)	2.18715	2.66473	3.70743	5.0481	8.21258	17.3941	88.943	149.383			Exp_3 (ng/mL)	2.5	1.39355	1.11297	4.2848	122.392											Exp_3	440.814	363.955	304.44	466.722	375.083	621.133	1053.79	401.695	364.498	482.067
	mean (ng/mL)	2.30337	3.97265	3.26189	4.72884	7.08768	18.6754	81.9004	133.991			mean (ng/mL)	1.66667	1.27061	1.07595	4.14468	98.1629											Exp_4	224.527	491.65						980.633		767.096
	relative level (%)	1.71905	2.96487	2.43441	3.52923	5.28968	13.9378	61.1239	100			relative level (%)	1.69786	1.29439	1.09609	4.22224	100											Exp_5	241.005	258.194						1057.73		866.016
	Cell proliferation rate (%, control)											CM LDH (reltive level, %)															CM SFN (ng/mg protein)	Exp_1	3.89557	5.71458	17.4548	39.7244	15.3098	46.5125	531.648	4338.41	19.1731	195.284
	JNJ Conc. (µM)	0 (control)	0.3125	0.625	1.25	2.5	5	10	20			Time (h)	0	3	6	24	48											Exp_2	8.11471	8.70207	15.5776	23.845	11.5545	26.185	636.243	4386.46	8.33946	922.154
	Exp_1 (450 nm)	1.322	0.921	0.936	0.872	0.676	0.566	0.313	0.169			Exp_1 (unit)	0	0	0	82.9787	746.809											Exp_3	5.53161	5.89527	13.0353	16.5731	16.2747	16.7685	165.169	2175.3	5.6783	1251.63
	Exp_2 (450 nm)	1.27	0.987	0.847	0.778	0.711	0.519	0.305	0.173			Exp_2 (unit)	0	0	0	35.1064	711.702											Exp_4	3.59691	5.86596						2336.01		255.537
	Exp_3 (450 nm)	1.272	0.94	0.868	0.805	0.705	0.646	0.316	0.17			Exp_3 (unit)	0	92.5532	76.5957	181.915	1650											Exp_5	4.35688	3.71509						523.207		280.724
	mean (450 nm)	1.288	0.949333	0.883667	0.818333	0.697333	0.577	0.311333	0.170667			mean (unit)	0	30.8511	25.5319	100	1036.17
	% of control	100	73.706	68.6077	63.5352	54.1408	44.7981	24.1718	13.2505			relative level (%)	0	2.97741	2.46407	9.65092	100										SFN mRNA (relative level)	Exp_1	1	0.851926	1.11004	2.17275	1.06492	2.75893	8.74255	4.70284	0.633418	2.20985
																												Exp_2	1	1.04302	1.46892	3.46348	1.3319	4.03713	4.99022	17.9802	0.579953	2.47629
	CM LDH (% of control)																											Exp_3	1	1	1.95303	4.6246	1.80493	5.14902	4.91905	10.5117	0.955079	2.0923
	JNJ Conc. (µM)	0	0.3125	0.625	1.25	2.5	5	10	20	Cont.																		Exp_4		1.02013						13.1655
	Exp_1	0	0.66778	0	2.39288	4.56316	15.192	46.6333	76.5721	100																		Exp_5		1.38301						25.5549
	Exp_2	0	0.0566893	0.396825	1.47392	4.19501	15.873	46.8254	75.5669	100
	Exp_3	0	0.902425	0.958827	3.4969	6.03497	14.2696	50.0846	85.3356	100
	mean	0	0.542298	0.451884	2.45457	4.93105	15.1115	47.8478	79.1582	100

## Sheet: Figure 7
	a									b																c									d									e
			siCont.		sip53-1		sip53-2																					PBS			JNJ 10 µM															DMSO		BLM 60 µM
			PBS	JNJ 10 µM	PBS	JNJ 10 µM	PBS	JNJ 10 µM																				PBS	Z-VAD 20 µM	Z-VAD 50 µM	PBS	Z-VAD 20 µM	Z-VAD 50 µM													DMSO	Z-VAD 50 µM	DMSO	Z-VAD 50 µM
	CM LDH (relative level, %)	Exp_1 (arbitrary unit)	20	395.439	20	249.825	18.2456	191.93																		CM LDH (relative level, %)	Exp_1 (arbitrary unit)	49.8141	44.2379	42.3792	312.825	234.758	146.468											CM LDH (relative level, %)	Exp_1 (arbitrary unit)	20.5882	0	264.706	79.4118
		Exp_2 (arbitrary unit)	65.5313	317.105	65.5313	141.059	52.2029	137.171																			Exp_2 (arbitrary unit)	40.5204	40.5204	38.6617	300.743	222.677	152.045												Exp_2 (arbitrary unit)	26.2295	32.7869	350.82	85.2459
		Exp_3 (arbitrary unit)	88.3006	316.549	57.7564	159.385	54.4243	133.284																			Exp_3 (arbitrary unit)	32.1561	35.8736	36.803	294.238	234.758	148.327												Exp_3 (arbitrary unit)	13.4831	15.7303	323.596	94.382
		Exp_4 (arbitrary unit)	93.2988	333.21	53.3136	179.378	85.5239	133.839																			mean (arbitrary unit)	40.8302	40.2107	39.2813	302.602	230.731	148.947												mean (unit)	20.1003	16.1724	313.04	86.3466
		mean (arbitrary unit)	66.7827	340.576	49.1503	182.412	52.5992	149.056																			relative level (%)	13.493	13.2883	12.9812	100	76.249	49.2219												relative level (%)	6.42099	5.16624	100	27.5832
		relative level (%)	19.6088	100	14.4315	53.5598	15.4442	43.7659
																										CM SFN (relative level, %)	Exp_1 (ng/mL)	2.3991	1.68626	1.4398	41.6102	17.6766	9.69917											CM SFN (relative level, %)	Exp_1 (ng/mL)	13.8599	12.3436	340.119	101.408
	CM SFN (relative level, %)	Exp_1 (ng/mL)	6.9672	60.0315	5.45755	18.6578	7.36301	15.7729																			Exp_2 (ng/mL)	2.20999	1.45805	1.0637	38.4088	20.1686	9.1365												Exp_2 (ng/mL)	11.7805	26.6708	353.293	89.0594
		Exp_2 (ng/mL)	8.25632	70.6226	5.89104	18.8933	9.55795	13.2127																			Exp_3 (ng/mL)	1.61104	1.28669	1.15941	36.0549	18.1405	10.5542												Exp_3 (ng/mL)	12.6458	12.0422	395.599	100.034
		Exp_3 (ng/mL)	3.18859	100.879	6.93305	32.1409	5.67188	10.8259																			mean (ng/mL)	2.07338	1.477	1.22097	38.6913	18.6619	9.79662												mean (ng/mL)	12.762	17.0189	363.004	96.834
		Exp_4 (ng/mL)	7.44836	95.3954	13.1668	43.4519	4.78908	15.1744																			relative level (%)	5.35877	3.8174	3.15567	100	48.2328	25.3199												relative level (%)	3.51567	4.68834	100	26.6758
		mean (ng/mL)	6.46512	81.7322	7.8621	28.286	6.84548	13.7465
		relative level (%)	7.91012	100	9.61934	34.6081	8.3755	16.8189

## Sheet: Supplementary Fig. 1
	a								b								c								d								e								f								g
	HV	DAD	DAD-mixed	OP	NSIP	Other	Recov		HV	DAD	DAD-mixed	OP	NSIP	Other	Recov		HV	DAD	DAD-mixed	OP	NSIP	Other	Recov		HV	DAD	DAD-mixed	OP	NSIP	Other	Recov		HV	DAD	DAD-mixed	OP	NSIP	Other	Recov		HV	DAD	DAD-mixed	OP	NSIP	Other	Recov		HV
	1665.2	29106.8	1933.68	2917.75	2180.91	4522.88	2214.83		3.64651	135.881	4.45881	4.45881	3.19281	6.56356	2.85269		4.43725	8.27363	16.3937	44.4901	31.7377	27.9632	3.91639		2690.1	13093.2	12632.6	6854.59	11421.2	19796.9	3464.77		24.0755	66.0296	39.6691	31.2086	55.5053	101.998	19.1174		18.6284	35.6338	93.8597	43.1474	25.3639	65.7697	29.9674		31772.5
	1343.8	6596.66	7687.01	26574.9	12839.1	3125.26	3967.54		4.43725	35.4771	34.3598	439.014	49.3302	11.0009	11.9981		4.16461	26.2333	179.292	30.8098	2.2916	35.2534	14.1395		3844.6	12325.2	13481.2	38908.8	10208.9	16968.3	3297.72		20.57	97.2976	53.2087	655.141	55.5053	128.888	17.607		28.0273	105.946	26.4588	14.3262	20.8705		45.0062		35845
	1484.7	77717.5	7622.97	22507.7	1123.64		8687.83		4.16461	1426.63	43.1335	176.213	1.62682		25.5896		3.90099	143.492	93.9761	5.03689	6.75173	7.39676	191.104		2482	7605.14	20083.5	12879	1058.08		3430.52		29.2872	30.8744	134.014	67.852	11.8674		18.2279		51.452	36.0227	180.825	34.8859	43.2618		30.7913		25660
	1295.5	79963.1	13147.3	2956.93	2477.75		2692.22		6.09303	1576.88	81.4876	6.56356	7.65149		4.34744		4.29981	17.558	70.1034	284.74	39.0706		321.922		3526.7	16418.2	12080.3	9215.5	6775.1		3504.56		23.2421	143.706	109.763	44.7692	62.6428		18.3291		24.3318	121.387	69.1152	68.0371			36.6698		31202.8
	2078.8	24976		2208.4	12203.8		2771.33		2.61621	176.213		4.5716	120.643		2.51104		5.30826	77.4672	96.959	5.40044	57.5653		2.34936		3873.4	12745.4		8653.91	7658.43		5814.23		12.8014	105.456		43.3751	53.6341		28.6746		23.6096	81.9143	89.9054	115.277			17.607		35464.5
	2076.1	13328		3956.9	5501.89		2383.05		4.57693	90.5983		15.2536	36.4882		9.66582		3.16523	159.867		12.3465	208.694		4.23751		2901.3	19096.9		8622.97	12325.5		4404.8		15.4589	157.148		36.9593	81.9143		22.8099		24.4849	49.3406		12.9634			29.1562		32422.9
	2285.6			2910.37	2488.18		9831.27		4.03167			8.27363	9.94314		5.64963		2.72131	83.6067		6.4291	9.98705		6.6993		5712.5			4481.53	21067.1		6598.48		34.5967			18.0236	187.872		21.2987		10.1267			59.2472			55.2429		27998
	2430.5			3127.47	2584.14		2513.88		5.30826			8.88135	4.61908		5.77624		4.29981	253.612		4.15003			4.23751		4706.1			10213.1	6477.76		3766.31		31.7967			64.4341	39.4085		19.309		7.7492			115.327			13.2453		32795.9
	2709.7			3571.37	14336.2		1732.59		3.40123			22.0033	56.1062		3.70961		5.77285			2.19377			6.29592		3212.2			10202.3	15561.8		6262.24		27.1329			49.7749	100.261		16.5142		38.2731						30.0492		31542.9
	1871.2			2063.14	2551.07		5042.62		4.43725			5.03689	9.26229		22.4192		2.41307						123.239		2701.7			8872.64	6765.08		4059.8		23.9725			42.2488	60.4276		50.442		28.5125						47.3842		31264.2
	3557.5			11692.5	31897.5		2272.24		2.82877			113.723	169.139		7.82988		2.72131						115.416		2911.6			2249.39	4901.82		2928.75		26.566			17.3945	28.0938		25.835		18.5559						58.3193		25892.6
	1467.9			2157.95	1753.87		4568.28					6.4291	4.9881		246.376		2.72131						5.76948		5427.6			12531	20328.4		10920					78.6598	270.406		13.2453		23.7137						96.5434		38748.5
	1826.1			5241.28	19669.2		58735.3					9.82591	118.037		7.53994		2.82877						4.49934		5458.1			8386.53	1585.68		2370.38					42.5834	12.6938		65.4931		26.566						22.6653		26709.2
	3055.4				6334.48		3838.61						27.9813		16.0109		2.82877						18.5395		6638.1				5491.13		5655.76						45.9036		28.8348		17.8842						53.3311		35604.5
	2374.2				3441.59		1449.34						11.7291		3.21856		3.40123						2.8117		5365.1				23662.6		13962.6						165.726		59.2472		34.5967						19.5114		33172.1
	2224.4						45482.3								370.983		2.72131						33.6328		3199.6						4986.24								31.7993		21.9322						37.0981		39197.7
	1386.7						1620.83								2.05471								27.746		4103.3						527.696								4.02736										31747.2
	2110.9						1749.24								2.90441								6.97457		3417.6						2865.26								22.2675										36575.8
	2138						12839.6								55.4113								3.41052		5073.3						3394.57								22.0653										31006.8
	1380.6						4168.21								4.38125										1791.1						3484.98								22.1059										34682.8
	1866.7						2744.57								5.50269										4052.3						15585.2								483.83										38638.9
	1622.4						15071.4								102.058										1683.2						10529.1								52.5844										37789
	1255.8						3821.23								6.75173										3664.3						4275.22								30.9906										41202.3
	1280.4						3393.98								6.60687										4934.1						9575.08								81.6458										44858.5
							3740.54								81.2776																3803.51								76.9991
							2580.88								7.34581																6082.59								23.6373
							2660.62								2.72072																3263.29								25.6906
							10638.9								7.34581																4878.3								59.8907
							1864.16								6.60687																10556.5								22.0653
							4779.38								79.8028																12711.2								31.5966
							1730.49								4.86347																4583.02								75.5258
[truncated: 41 more columns]

## Sheet: Supplementary Fig. 2
	a																b																c																d
		DILD																DILD																DILD
	HV	DAD	DAD-mixed	OP	NSIP	Other	Recov	Tolerant	Lung Ca	Infectious	NTM	IIPs	CTD	COPD	BA		HV	DAD	DAD-mixed	OP	NSIP	Other	Recov	Tolerant	Lung Ca	Infectious	NTM	IIPs	CTD	COPD	BA		HV	DAD	DAD-mixed	OP	NSIP	Other	Recov	Tolerant	Lung Ca	Infectious	NTM	IIPs	CTD	COPD	BA		HV
	11.3293	3.1346	8.27782	11.3991	11.4853	9.62297	14.102	18.6759	10.3722	9.87912	9.83905	15.6545	13.2782	12.6594	17.9598		2.41307	135.881	4.45881	4.45881	31.7377	6.56356	2.85269	3.60843	34.3455	6.91486	87.4437	5.50269	2.54391	7.43383	5.93271		28.5125	66.0296	39.6691	31.2086	25.3639	101.998	19.1174	34.7841	33.3596	27.8358	16.3286	75.0428	32.1631	18.8427	81.5408		1106.2
	11.1313	7.4545	5.78375	5.30937	11.3352	4.26527	10.9248	8.96185	13.8484	14.3717	13.2646	7.62048	6.91582	15.0098	18.6392		2.72131	35.4771	34.3598	439.014	2.2916	27.9632	11.9981	29.2721	2.72072	1.49762	3.94422	4.03693	159.867	21.7142	4.46791		18.5559	97.2976	53.2087	655.141	20.8705	65.7697	17.607	53.9039	50.9948	67.6254	40.4418	109.378	60.0689	53.9039	13.732		929.187
	14.1394	3.00674	3.812	12.3947	10.0118	11.0272	21.3684	16.2746	13.8558	12.2817	12.1851	12.8406	10.5672	12.7493	9.43556		2.72131	1426.63	43.1335	176.213	6.75173	11.0009	25.5896	5.32049	1.49762	1791.8	5.93271	1.69392	11.0009	12.6348	3.81895		23.7137	30.8744	134.014	67.852	43.2618	128.888	18.2279	35.9248	23.0955	24.2951	17.3598	89.9054	82.4547	47.2115	43.1724		816.74
	12.634	5.08658	6.41614	19.4814	9.42671	8.92335	18.7058	5.25248	16.6354	10.441	16.7975	10.0118	13.5158	12.0386	14.4053		2.82877	1576.88	16.3937	6.56356	3.19281	35.2534	4.34744	623.136	4.03693	11.3628	2.5914	3.49662	32.9212	4.20155	5.62228		26.566	143.706	93.8597	44.7692	55.5053		18.3291	286.352	42.8273	79.2789	36.0227	308.763	130.298	21.2686	26.0331		1040.33
	15.1036	7.17534	1.19566	15.5878	2.77651	13.9386	10.3832	15.6771	13.8281	6.86849	18.1576	7.55321	15.9233	16.1643	17.7008		2.82877	176.213	179.292	4.5716	49.3302	7.39676	2.51104	5.62228	1.62682	15.2099	2.79407	44.5942	47.2041	9.29131	9.29131		17.8842	105.456	26.4588	43.3751	55.5053		28.6746	30.501	34.063	51.8529	38.5098	279.199	201.351	22.6974	106.788		1335.3
	11.6784	4.85371	3.91744	10.2055	19.0047	3.39581	10.4405	19.3234	8.41974	8.6759	8.68104	10.7933	5.04013	7.21814	12.9225		5.30826	90.5983	93.9761	15.2536	1.62682		9.66582	4.46791	12.0998	511.981	46.8803	4.23562	323.494	80.6787	10.4946		31.7967	157.148	180.825	36.9593	11.8674		22.8099	16.291	32.3565	210.122	216.43	110.637	184.31	119.439	30.1403		929.187
	18.5278	8.85858	8.85707	5.9538	13.8667		12.5813	13.0435	6.92766	2.76819	5.73724	8.57306	10.9572	8.56718	16.9535		3.40123	8.27363	70.1034	8.27363	7.65149		5.64963	4.74323	2.21092	1635.71	27.7016	121.757	12.2868	6.2517	8.90462		27.1329	35.6338	69.1152	18.0236	62.6428		21.2987	21.4214	25.8562	77.7496	75.7093	103.793	129.356	5.27119	68.1516		882.526
	13.0036	5.87345	5.97197	9.49194	5.26577		8.6277	9.89433	15.8189	5.00753	15.0831	7.45574	6.82128	8.61771	14.3039		4.43725	26.2333	96.959	8.88135	120.643		5.77624	21.9792	40.0669	88.3188	13.3073	5.50269	19.4003	70.7881	6.09114		23.9725	105.946	89.9054	64.4341	53.6341		19.309	3.47752	26.8875	34.7957	20.1454	212.588	67.6254	60.4778	28.3932		1577.14
	11.1605	5.70398	6.00535	7.0445	6.75964		8.5945	12.0001	12.163	9.00052	8.59997	9.18126	11.893	15.4137	11.4541		3.40123	143.492	81.4876	22.0033	36.4882		3.70961	4.3336	9.60021	14.4098	7.97082	3.22675	11.976	10.2897	15.4009		34.5967	36.0227	109.763	49.7749	81.9143		16.5142	21.0893	29.9029	38.4009		16.3658	56.6796	24.0864	18.9903		646.61
	12.0483	9.18809		8.99153	11.9372		5.44893	14.8043	9.16387	11.2378	13.036	13.5647	17.119	11.4405	13.6709		2.82877	17.558		5.03689	9.94314		22.4192	4.46791	126.56	3903.97	39.0974	21.1868	7.25881	10.4946	7.97082		26.566	121.387		42.2488	187.872		50.442		86.366	242.702		47.51	21.7046	31.3242	23.4631		905.568
	12.5243	5.66823		6.30568	6.0605		7.82363	9.3798	6.93824	4.1928	10.5308	13.2028	14.5251	15.019	15.9318		4.29981	77.4672		113.723	4.61908		7.82988	8.90462	12.4748	408.765	54.2974	4.07175	5.17287	7.43383	8.3386		24.3318	81.9143		17.3945	39.4085		25.835		35.7153	55.7333		36.4187	44.9179	22.734	54.6257		688.275
	12.5615	2.69665		8.1242	4.90257		14.3901	11.3039	6.69952	4.62568	9.43084	6.33215	2.70451	11.9235	16.4925		5.30826	159.867		6.4291	56.1062		246.376	9.09704	10.8216	71.8501	9.09704	21.9792	4026.18				23.6096	49.3406		78.6598	100.261		13.2453		49.6106	20.9722		54.9916	502.685				1029.72
	14.2897	5.63232		11.4791	7.41431		12.9027	15.6639	7.51051	6.32077	11.4384	11.0084	5.9542	10.9937			3.16523	83.6067		9.82591	9.26229		7.53994		16.0238	139.6		40.5399	121.03				24.4849			42.5834	60.4276		65.4931		35.0972	101.854		103.876	876.545				1014
	15.2066	9.8938		9.05077	5.55177		9.52216	11.0259	13.9007	3.52607	13.1967	5.29888	14.9882	10.2075			2.72131	253.612		44.4901	169.139		16.0109		2.63146			215.742	10.9096				10.1267			43.1474	28.0938		28.8348		26.1077			124.885	18.7439				1045.67
	16.7508	4.86274		9.01967	13.4231		13.1823	11.2087	7.3285	14.8642		15.0505	14.2212	10.372			4.29981			30.8098	4.9881		3.21856		3.81574			5.32049	6.41436				7.7492			14.3262	270.406		59.2472		38.5807			58.239	22.5886				1447.78
	16.7187	3.14049		12.8303	7.71877		11.152	14.1089	9.53041	3.09744		11.9305	11.9026				5.77285			5.03689	118.037		370.983		7.34581			9.6853	34.209				38.2731			34.8859	12.6938		31.7993		92.0535			137.229	80.3311				1243.75
	17.3282	3.21043		3.83858	11.635		11.7205	13.5239	13.5716	6.68823		12.8998	17.6524				3.64651			284.74	27.9813		3.91639		3.57524			10.4946	7.08582				24.0755			68.0371	45.9036		29.9674		31.0956			22.0998
	12.8063			10.1979	12.1446		18.1047	8.16882	12.3499	5.63087		7.8105	14.3641				4.43725			5.40044	11.7291		14.1395		7.43383			89.6527	9.29131				20.57			115.277	165.726		45.0062		113.358			68.8876
	12.4706			9.80303	7.28054		11.7295	3.90688	14.8217	11.7354		11.3721	16.838				4.16461			12.3465	39.0706		191.104		4.60445			7.08582	9.4874				29.2872			12.9634			30.7913		19.3593			18.8919
	19.3844			10.5726	7.12051		5.1649	17.441	11.6248			19.0878	9.76484				6.09303			6.4291	57.5653		321.922		3.94422			7.25881					23.2421			59.2472			36.6698		80.6314			21.4523
	14.7272			7.91663	4.65729		23.8393	12.9641	15.562			13.0411	13.7851				4.43725			4.15003	208.694		2.34936		4.88423								18.6284			115.327			17.607		94.9544
	11.641			12.9982	9.8858		11.3991	16.9096	12.2171			11.4353	16.2017				2.61621			2.19377	9.98705		4.23751		128.785								12.8014						29.1562		128.5
	14.2059			2.97316			9.57374	18.6228	10.4976			11.0003	22.3958				4.57693						6.6993		64.3144								15.4589						55.2429		1136.48
	14.8123			5.30285			7.60122	16.2017	13.4872			9.17558	22.5895				4.16461						4.23751		142.547								28.0273						13.2453		67.9085
	17.0865			8.17041			12.8231	20.4151	18.3394			13.0119	20.8494				4.03167						6.29592		8.71406								34.5967						30.0492		24.5271
	9.58276			13.2664			10.1587	8.85595	10.49			11.3054					3.90099						123.239		7.25881								51.452						47.3842		29.1068
	9.10705			12.1402			11.2101	11.3842	5.16003			13.2829					2.72131						115.416		6.41436								21.9322						58.3193		63.2723
	12.3624			7.83242			14.4332	19.4603	13.2152			11.1219											5.76948		8.52538														96.5434		24.8016
	17.5906			13.6083			14.6413	8.37955	11.3613			11.6074											4.49934		5.62228														22.6653		24.1729
	17.0865			5.80692			5.051	11.0584	3.71629			11.2645											18.5395		280.15														53.3311		186.721
	13.8177						12.3902	13.7028	8.11995			5.23892											2.8117		34.782														19.5114		26.7887
	12.2623						13.9631		6.37655			16.1419											33.6328		209.791														37.0981		51.3105
	14.5157						10.4975		12.8924			9.30732											2.05471																4.02736
	11.3884						11.6327		12.5912			14.5332											2.90441																22.2675
	15.5817						13.6275		13.8306			11.2645											55.4113																22.0653
	15.1985						13.7507		11.2397			14.7498											4.38125																22.1059
	6.47964						6.69784		9.34056			11.725											5.50269																483.83
	13.4194						27.8186		12.7144			11.913											102.058																52.5844
	9.86271						17.1864		9.52601			14.2819											6.75173																30.9906
	15.2418						6.99885		15.0135			10.2464											6.60687																81.6458
	7.33224						15.8064		14.8395			10.8152											81.2776																76.9991
	14.2204						17.1506		13.1419			14.3395											7.34581																23.6373
	15.8378						3.80231		15.864			6.77255											2.72072																25.6906
	15.3605						12.4424		9.79616														7.34581																59.8907
	15.443						12.3854		17.2926														6.60687																22.0653
	16.7077						11.6398		15.3225														79.8028																31.5966
	16.74						13.1654		17.8574														4.86347																75.5258
	16.1955						12.1587		14.4778														27.746
	12.767						11.899		15.0801														6.97457
	14.2476						12.3214		19.6164														3.41052
	13.9492						11.3725		12.4761
	21.9361						19.0987		14.4288
	19.645						17.0144		4.57833
	15.3198						18.7309		18.8655
	14.7357								21.9408
	17.2722								17.8846
	16.0595								14.6746
	17.7606								11.1591
	20.0602
	17.5248
	16.9849
	15.2072
	19.0765
	14.8037
	13.6299
	17.1978
	13.2266
	10.2304
	15.1985
	16.0327
	11.4476
	14.1893
	12.9799
	14.7442
	14.6791
	15.1146
	15.5982
[truncated: 14 more columns]

## Sheet: Supplementary Fig. 3
	a				b
	Age (year)	SFN (ng/mL)			HV Male	HV Female	DAD Male	DAD Female	non-DAD Male	non-DAD Female	Tolerant Male	Tolerant Female
	61	48.3082			0.827101	0.1	48.3082	3.86005	0.707208	1.72083	0.575941	0.549634
	77	13.0915			0.465507	0.501474	13.0915	34.4071	2.29928	0.867545	2.1292	0.32358
	73	7.83962			0.1	0.1	7.83962	14.145	0.544809	0.340527	3.21651	2.80965
	86	3.86005			0.1	0.1	5.74453	6.99459	0.645475	0.837778	3.45	0.60193
	71	5.74453			0.1	0.719536	12.1284	20.5323	0.986894	3.22999	2.43397	0.41201
	72	9.99774			0.358937	0.1	4.38805		2.84229	0.72639	0.1	1.59785
	68	12.1284			0.317573	0.1	9.99775		0.365245	1.08176	0.919524	1.06343
	75	2.11978			0.475701	0.1	2.11978		1.30945	0.968805	0.260381	0.809622
	66	7.31499			0.399329	0.1	7.31499		1.42083	0.913184	2.63316	0.987874
	65	14.145			0.312694	0.366292	8.90059		3.39331	4.94344	0.577366	1.58961
	78	4.38805			0.336068	0.330004	7.10192		3.1709	0.1	0.244971	0.257366
	68	34.4071			0.348775	0.1	10.1026		9.00705	0.674011	0.684572	4.36972
	80	10.1026			0.1	0.1	8.48311		1.33926	2.39366	21.1498
	74	7.10192			0.510391	0.1	7.35161		2.33327	3.25	0.28026
	60	8.90059			0.276341	0.1	1.45165		24.1019	1.56396	14.5382
	69	8.4831			0.298333	0.1	3.92163		4.24868	0.474621	0.518789
	76	6.99459			0.1	0.423497	7.94509		0.1	1.34553	0.519647
	82	7.35161			0.1	0.371124	7.49351		0.733116	1.03288	2.08035
	69	9.44582			0.290693	0.294648	11.418		6.90109	3.37878	0.701394
	56	20.5323			0.217991	0.560577	9.26313		1.6003	7.1239
	71	1.45165			0.243543	0.1	9.44582		3.23722	1.0327
	58	7.94509			0.219278	0.1			2.60761	1.17036
	84	3.92163			0.411737	0.236342			2.00239	1.76863
	72	7.49351			0.542752	0.1			2.51409	1.63646
	67	11.418			0.231041	0.1			7.4911	0.335258
	54	9.26313			0.205193	0.1			1.22853
	68	0.544809			0.305926	0.1			2.25032
	72	0.365245			0.1	0.291921			3.48
	68	0.867545			0.485188	0.227085			0.266721
	74	0.707208			0.359259	0.476701			43.8554
	64	1.72083			0.1	0.1			5.07838
	69	2.29928			0.3346	1.32187			11.4704
	74	0.340527				0.1			3.64
	69	2.84229				0.207603
	63	0.837778				0.1
	65	0.645475				0.428599
	66	1.30945				0.21411
	32	0.986894				1.89831
	75	3.22999				0.1
	85	1.42083				0.249419
	73	9.00705			0.313556
	76	1.08176			0.1
	67	2.39367			0.737605
	69	0.1			0.1
	72	0.674011			0.223004
	69	0.968805
	70	0.913184
	73	0.72639
	77	3.39331
	79	3.1709
	61	2.33327
	65	3.25
	52	4.94344
	74	1.33926
	77	24.1019
	61	1.56396
	62	7.4911
	69	0.733116
	81	6.90109
	46	1.34553
	46	1.03288
	63	1.6003
	70	3.23722
	63	2.60761
	57	2.00239
	68	3.37878
	76	2.51409
	60	7.1239
	55	1.0327
	61	1.22853
	67	3.48
	69	2.25032
	76	4.24868
	73	0.1
	76	0.474621
	68	0.266721
	77	1.17036
	63	43.8554
	50	1.76863
	73	5.07838
	75	1.63646
	68	11.4704
	56	0.335258
	75	3.64

[truncated: 3 more sheets: Supplementary Fig. 4, Supplementary Fig. 5, Supplementary Fig. 6]
